# Supplementary material for: Polymorphisms in mitochondrial ribosomal protein S5 (MRPS5) are associated with leprosy risk in Chinese
Source: PLoS Negl Trop Dis. 2020 Dec 23;14(12):e0008883. doi: 10.1371/journal.pntd.0008883 (PMC7757804; doi:10.1371/journal.pntd.0008883)
Supplement: S1 Table — TS: transition; TV: transversion. The numbers 1–8 indicate the 8 families. (XLSX) [file pntd.0008883.s002.xlsx]

## Sheet: S1-Ti to Tv
Sample	Type	Family	TS_genome	TV_genome	TS/TV_genome	TS_exonic	TV_exonic	TS/TV_exonic
247	case	1	42041	17286	2.43	13749	4364	3.15
292	case	1	42088	17120	2.46	14035	4374	3.21
XY-121-1	case	2	66745	29025	2.3	16937	5631	3.01
199C2	case	3	69433	30265	2.29	17806	6088	2.92
199C3	case	3	55768	23344	2.39	14255	4553	3.13
148	case	4	55472	23246	2.39	14142	4466	3.17
148C1	case	4	55741	23265	2.4	14253	4509	3.16
133	case	5	55780	23174	2.41	14317	4514	3.17
238C1	case	5	55651	23250	2.39	14300	4521	3.16
XY-102-2	case	6	67715	29209	2.32	17301	5771	3
XY-102-5	case	6	66940	28797	2.32	16843	5642	2.99
153	case	7	55627	23288	2.39	14340	4502	3.19
338	case	8	66282	28774	2.3	16816	5622	2.99
338C1	case	8	65893	28603	2.3	16549	5553	2.98
345	case		57035	24094	2.37	14616	4746	3.08
Mean ± SD					2.36 ± 0.05			3.09 ± 0.10
292C2	control	1	43241	17792	2.43	14144	4448	3.18
XY-121-3	control	2	67476	29015	2.33	16998	5644	3.01
XY-121-4	control	2	66714	28652	2.33	16830	5465	3.08
XY-121-6	control	2	57216	24253	2.36	14734	4700	3.13
199C1	control	3	55164	23015	2.4	14085	4393	3.21
148C2	control	4	55673	23335	2.39	14178	4494	3.15
238C2	control	5	56327	23428	2.4	14330	4565	3.14
XY-102-3	control	6	66480	28692	2.32	16783	5630	2.98
XY-102-7	control	6	55332	23272	2.38	14258	4545	3.14
153C1	control	7	56244	23560	2.39	14428	4542	3.18
153C2	control	7	56241	23562	2.39	14345	4563	3.14
338C2	control	8	66172	28940	2.29	16695	5614	2.97
407C2	control		56654	24177	2.34	14592	4760	3.07
Mean ± SD					2.37 ± 0.04			3.11± 0.08
