# Supplementary material for: Polymorphisms in mitochondrial ribosomal protein S5 (MRPS5) are associated with leprosy risk in Chinese
Source: PLoS Negl Trop Dis. 2020 Dec 23;14(12):e0008883. doi: 10.1371/journal.pntd.0008883 (PMC7757804; doi:10.1371/journal.pntd.0008883)
Supplement: S2 Table — (XLSX) [file pntd.0008883.s003.xlsx]

## Sheet: S2-primers
Gene	SNP ID	Primers (5'-3')
		F	R
MRPS5	rs200730619	GCTCTTCCTTGCTTCTTTGGG	ATGCATTGCCTGACATTTTAACACT
KRT39	rs17843022	GTTGCTGTTATTTTACATACTTGCC	GAGACAGAGGCTCGCTACAC
SMARCA4	rs533671711	AGCTCAGATCATGGCCTACA	GGCAGCCAGTCTTACCATGA
NSMAF	rs142542935	CCTGTGTGGCCCTGTATTCT	GCTTACATTGGCCAGTTCAACA
NSMAF	rs140438385	GTAGAGTCCCACGATGCAGA	AGGAGCCTTAAAATTAAGCCAGA
SSTR1	rs375891291	GGAGCCGGTTGACTATTACGC	CCTTCCCTTCTCATTCTCCCC
