# Supplementary material for: Polymorphisms in mitochondrial ribosomal protein S5 (MRPS5) are associated with leprosy risk in Chinese
Source: PLoS Negl Trop Dis. 2020 Dec 23;14(12):e0008883. doi: 10.1371/journal.pntd.0008883 (PMC7757804; doi:10.1371/journal.pntd.0008883)
Supplement: S3 Table — CHR: Chromosome; SNP: SNP identifier; TEST: Code indicating sample; A1: Minor allele code; A2: Major allele code; GENO: Genotype counts; O (HET): Observed heterozygosity; E (HET): Expected heterozygosity; P: H-W p-value; AFF: cases; UNAFF: controls; CHISQ: chi-square (χ2) value; P a: p-value in a chi square test; Padjusted, OR, 95% CI: adjusted p-value, odds ratio and 95% confidence intervals in a logistic regression analysis with gender as the covariate. (XLSX) [file pntd.0008883.s004.xlsx]

## Sheet: S3-Hardy–Weinberg
CHR	Gene	SNP	TEST	A1	A2	GENO	O(HET)	E(HET)	P	CHISQ	P a	Padjusted	OR	95% CI
2	MRPS5	rs200730619	ALL	C	T	0/47/592	0.07355	0.07085	1	7.105	0.007686	0.006	2.741	1.345–5.587
2	MRPS5	rs200730619	AFF	C	T	0/36/333	0.09756	0.0928	1
2	MRPS5	rs200730619	UNAFF	C	T	0/11/259	0.04074	0.03991	1
11	XRRA1	rs180810179	ALL	C	T	4/22/521	0.04022	0.05334	0.0003664	5.931	0.01487	0.053	2.545	0.987–6.566
11	XRRA1	rs180810179	AFF	C	T	3/17/280	0.05667	0.07373	0.005976
11	XRRA1	rs180810179	UNAFF	C	T	1/5/241	0.02024	0.02794	0.04216
17	KRT39	rs17843022	ALL	T	C	0/30/596	0.04792	0.04678	1	1.684	0.1944
17	KRT39	rs17843022	AFF	T	C	0/21/345	0.05738	0.05573	1
17	KRT39	rs17843022	UNAFF	T	C	0/9/251	0.03462	0.03402	1
19	HIPK4	rs192823203	ALL	A	G	3/25/531	0.04472	0.05392	0.006494	2.835	0.09222
19	HIPK4	rs192823203	AFF	A	G	1/20/293	0.06369	0.06761	0.3168
19	HIPK4	rs192823203	UNAFF	A	G	2/5/238	0.02041	0.03606	0.001566
10	TACC2	rs140280635	ALL	G	A	0/31/428	0.06754	0.06526	1	0.1663	0.6834
10	TACC2	rs140280635	AFF	G	A	0/19/246	0.0717	0.06913	1
10	TACC2	rs140280635	UNAFF	G	A	0/12/182	0.06186	0.05994	1
2	FSIP2	rs181404625	ALL	T	G	1/26/452	0.05428	0.05675	0.3339	0.7962	0.3722
2	FSIP2	rs181404625	AFF	T	G	0/19/267	0.06643	0.06423	1
2	FSIP2	rs181404625	UNAFF	T	G	1/7/185	0.03627	0.04554	0.09097
2	FSIP2	rs188160736	ALL	T	C	1/34/442	0.07128	0.07262	0.4964	1.03	0.3101
2	FSIP2	rs188160736	AFF	T	C	0/24/255	0.08602	0.08232	1
2	FSIP2	rs188160736	UNAFF	T	C	1/10/187	0.05051	0.05877	0.1577
9	PRRC2B	rs201654931	ALL	C	G	0/35/451	0.07202	0.06942	1	0.3413	0.5591
9	PRRC2B	rs201654931	AFF	C	G	0/19/268	0.0662	0.06401	1
9	PRRC2B	rs201654931	UNAFF	C	G	0/16/183	0.0804	0.07717	1
22	SELO	rs202018920	ALL	A	G	1/37/445	0.0766	0.07749	0.5503	2.419	0.1199
22	SELO	rs202018920	AFF	A	G	1/26/262	0.08997	0.09219	0.4969
22	SELO	rs202018920	UNAFF	A	G	0/11/183	0.0567	0.05509	1
11	FRMD8	rs117981233	ALL	G	C	0/29/458	0.05955	0.05778	1	1.195	0.274
11	FRMD8	rs117981233	AFF	G	C	0/20/268	0.06944	0.06703	1
11	FRMD8	rs117981233	UNAFF	G	C	0/9/190	0.04523	0.0442	1
14	KLHL33	rs12587478	ALL	T	C	0/64/415	0.1336	0.1247	0.255	0.002445	0.9606
14	KLHL33	rs12587478	AFF	T	C	0/38/245	0.1343	0.1253	0.6226
14	KLHL33	rs12587478	UNAFF	T	C	0/26/170	0.1327	0.1239	1
16	ADCY7	rs139279676	ALL	T	C	7/25/452	0.05165	0.07733	2.033e-06	1.728	0.1886
16	ADCY7	rs139279676	AFF	T	C	6/15/265	0.05245	0.08995	4.665e-06
16	ADCY7	rs139279676	UNAFF	T	C	1/10/187	0.05051	0.05877	0.1577
3	LRIG1	rs749143043	ALL	A	C	2/63/493	0.1129	0.1129	1	0.43	0.512
3	LRIG1	rs749143043	AFF	A	C	0/35/278	0.1118	0.1056	0.6103
3	LRIG1	rs749143043	UNAFF	A	C	2/28/215	0.1143	0.1221	0.2688
17	TEKT1	rs771448702	ALL	A	G	0/40/419	0.08715	0.08335	1	0.3223	0.5703
17	TEKT1	rs771448702	AFF	A	G	0/25/242	0.09363	0.08925	1
17	TEKT1	rs771448702	UNAFF	A	G	0/15/177	0.07812	0.07507	1
11	KLHL35	rs774288909	ALL	T	C	3/27/443	0.05708	0.06733	0.01492	5.99	0.01439	0.066	2.29695	0.948–5.567
11	KLHL35	rs774288909	AFF	T	C	3/20/252	0.07273	0.09008	0.01615
11	KLHL35	rs774288909	UNAFF	T	C	0/7/191	0.03535	0.03473	1
14	HIF1A	rs142179458	ALL	A	G	4/85/532	0.1369	0.1385	0.7687	1.224	0.2686
14	HIF1A	rs142179458	AFF	A	G	4/41/316	0.1136	0.1265	0.06942
14	HIF1A	rs142179458	UNAFF	A	G	0/44/216	0.1692	0.1549	0.2317
13	LACC1	rs3764147	ALL	G	A	56/266/288	0.4361	0.4277	0.7049	2.857	0.09096
13	LACC1	rs3764147	AFF	G	A	34/163/154	0.4644	0.4416	0.3973
13	LACC1	rs3764147	UNAFF	G	A	22/103/134	0.3977	0.4065	0.7598
