# Supplementary material for: Polymorphisms in mitochondrial ribosomal protein S5 (MRPS5) are associated with leprosy risk in Chinese
Source: PLoS Negl Trop Dis. 2020 Dec 23;14(12):e0008883. doi: 10.1371/journal.pntd.0008883 (PMC7757804; doi:10.1371/journal.pntd.0008883)
Supplement: S4 Table — UN: unknown. YNQB: Qiubei county, Yunnan Province. GZXY: Xiyi county, Guizhou Province. The patient numbers are shown in bold font. The numbers 1–8 indicate the 8 families. a A sporadic patient, b A sporadic control. (XLSX) [file pntd.0008883.s005.xlsx]

## Sheet: S4-8 families
Sample No.	Gender	Age	Family relationship	Date diagnosed	leprosy type	Address
247 1	M	52	Father	2005.06	BL	YNQB
292C2 1	F	51	Mother			YNQB
292 1	F	21	Daughter	2006.05	TT	YNQB
XY-121-1 2	M	40	Father	2002.04	BL	GZXY
XY-121-3 2	F	44	Mother			GZXY
XY-121-4 2	M	23	Son			GZXY
XY-121-6 2	M	34	Father’s brother			GZXY
199C1 3	M	97	Father			YNQB
199C2 3	F	83	Mother	1964.03	BL	YNQB
199C3 3	M	45	Son	1996.06	BT	YNQB
148C1 4	M	54	Father	1999.08	BT	YNQB
148C2 4	F	53	Mother			YNQB
148 4	F	29	Daughter	2004.02	BT	YNQB
238C2 5	M	75	Father			YNQB
238C1 5	F	72	Mother	1991	BL	YNQB
133 5	M	36	Son	2004.03	BL	YNQB
XY-102-2 6	M	64	Father	1993.05	BL	GZXY
XY-102-3 6	F	64	Mother			GZXY
XY-102-5 6	M	33	Son	2003.08	LL	GZXY
XY-102-7 6	M	UN	Father’s cousin			GZXY
153C1 7	M	64	Father			YNQB
153C2 7	F	63	Mother			YNQB
153 7	M	38	Son		LL	YNQB
338C1 8	M	59	Father		BL	YNQB
338-C2 8	F	52	Mother			YNQB
338 8	M	29	Son	2007.03	BL	YNQB
345 a	M	39		2007.07	BL	YNQB
407-C2 b	M	64				YNQB
