# Supplementary material for: Polymorphisms in mitochondrial ribosomal protein S5 (MRPS5) are associated with leprosy risk in Chinese
Source: PLoS Negl Trop Dis. 2020 Dec 23;14(12):e0008883. doi: 10.1371/journal.pntd.0008883 (PMC7757804; doi:10.1371/journal.pntd.0008883)
Supplement: S5 Table — CHR, Chromosome; SNP, SNP identifier; A1, Minor allele code; A2, Major allele code; T, Transmitted minor allele count; U, Untransmitted allele count; OR, TDT odds ratio; CHISQ, TDT chi-square statistic; P, TDT asymptotic p-value; A:U_PAR, Parental discordance counts; CHISQ_PAR, Parental discordance statistic; P_PAR, Parental discordance asymptotic p-value; CHISQ_COM, Combined test statistic; P_COM, Combined test asymptotic p-value. (XLSX) [file pntd.0008883.s006.xlsx]

## Sheet: S5-TDT
CHR	SNP	Gene	A1	A2	T	U	OR	CHISQ	P	A:U_PAR	CHISQ_PAR	P_PAR	CHISQ_COM	P_COM
2	rs4668460	LOC101926966	C	A	1	7	0.143	4.5	0.0339	02:00:00	2	0.1573	1.6	0.2059
6	rs9380019	HIST1H2BM; HIST1H2AJ	C	A	1	7	0.143	4.5	0.0339	00:00:00	NA	NA	4.5	0.0339
7	rs2390814	STK31	C	T	1	7	0.143	4.5	0.0339	00:02:00	2	0.1573	6.4	0.0114
7	rs17135418	COL26A1	G	A	1	8	0.125	5.444	0.0196	00:01:00	1	0.3173	6.4	0.0114
12	rs2271149	SLC4A8	G	A	1	7	0.143	4.5	0.0339	00:00:00	NA	NA	4.5	0.0339
12	rs868884	SLC4A8	G	A	1	7	0.143	4.5	0.0339	00:00:00	NA	NA	4.5	0.0339
12	rs1047039	TESPA1	A	T	1	7	0.143	4.5	0.0339	01:01:00	0	1	3.6	0.0578
13	rs4360791	ALOX5AP	G	A	1	7	0.143	4.5	0.0339	01:01:00	0	1	3.6	0.0578
13	rs4885061	KLF5	G	T	1	7	0.143	4.5	0.0339	00:01:00	1	0.3173	5.444	0.0196
14	rs11625197	POMT2	T	C	1	7	0.143	4.5	0.0339	02:01:00	0.3333	0.5637	2.273	0.1317
15	rs743580	PML	A	G	1	7	0.143	4.5	0.0339	02:00:00	2	0.1573	1.6	0.2059
17	rs3744742	GEMIN4	C	T	1	7	0.143	4.5	0.0339	00:00:00	NA	NA	4.5	0.0339
20	rs16991480	CHGB	T	C	1	7	0.143	4.5	0.0339	00:00:00	NA	NA	4.5	0.0339
20	rs76791154	CHGB	A	G	1	7	0.143	4.5	0.0339	00:00:00	NA	NA	4.5	0.0339
