# Supplementary material for: Polymorphisms in mitochondrial ribosomal protein S5 (MRPS5) are associated with leprosy risk in Chinese
Source: PLoS Negl Trop Dis. 2020 Dec 23;14(12):e0008883. doi: 10.1371/journal.pntd.0008883 (PMC7757804; doi:10.1371/journal.pntd.0008883)
Supplement: S6 Table — The patient numbers are shown in bold font. The individuals not belonging to the 8 family trios are in italics. (XLSX) [file pntd.0008883.s007.xlsx]

## Sheet: S6-8 families WES results
Sample	Total (SNP/InDel)	Exonic/ splicing	1000 Genomes (freq<=0.01)	Rare nonsynonymous variants	Rare nonsynonymous variants shared by Cases	Present in cases but absent in Unaffected
247	66728	18748	1469	964	563	274
292	65775	18994	1462	961
292C2	68463	19232	1526	998
XY-121-1	110384	23414	2994	2008	2008	496
XY-121-3	111662	23449	3024	2046
XY-121-4	110349	23078	2956	1991
XY-121-6	92085	20122	1626	1082
199C3	89414	19433	1477	939	497	327
199C2	89681	19559	1457	954
199C1	88330	19092	1297	830
148	88995	19237	1364	894	516	272
148C1	89232	19402	1332	880
148C2	89204	19292	1374	908
133	89076	19447	1402	953	503	294
238C1	89055	19448	1383	919
238C2	89957	19516	1471	970
XY-102-2	111587	23914	3140	2084	1304	507
XY-102-5	110748	23257	2966	1998
XY-102-3	110134	23163	2921	1961
XY-102-7	89365	19488	1492	1005
153	89135	19462	1459	962	962	102
153C1	90055	19615	1447	969
153C2	90055	19518	1436	967
338	109389	23247	2952	1999	1253	482
338C1	109291	22835	2899	1936
338C2	109811	23149	2909	1956
P345	91716	20046	1617	1066
C407	91477	20038	1625	1060
				1295	950.75	344.25
