# Supplementary material for: Polymorphisms in mitochondrial ribosomal protein S5 (MRPS5) are associated with leprosy risk in Chinese
Source: PLoS Negl Trop Dis. 2020 Dec 23;14(12):e0008883. doi: 10.1371/journal.pntd.0008883 (PMC7757804; doi:10.1371/journal.pntd.0008883)
Supplement: S8 Table — NS: not successful; ND: not done. The upper numbers indicate the families some cases and controls came from. The two variants in HIF1A and LACC1 were also included. (XLSX) [file pntd.0008883.s009.xlsx]

## Sheet: S8-17 variants
Sample	MRPS5	XRRA1	KRT39	HIPK4	TACC2	FSIP2	FSIP2	PRRC2B	SELO	FRMD8	KLHL33	ADCY7	LRIG1	TEKT1	KLHL35	HIF1A	LACC1
Cases	rs200730619	rs180810179	rs17843022	rs192823203	rs140280635	rs181404625	rs188160736	rs201654931	rs202018920	rs117981233	rs12587478	rs139279676	rs749143043	rs771448702	rs774288909	rs142179458	rs3764147
1014-1 1	T:T	T:C	C:C	G:G	G:A	G:G	C:C	G:G	G:G	C:C	T:C	C:C	C:A	G:G	T:C	G:A	G:G
1014-8 1	T:T	T:C	C:C	G:G	A:A	G:G	C:C	G:G	G:G	C:C	T:C	C:C	C:C	G:G	T:C	G:G	G:G
XY-121-2 2	T:T	T:T	C:T	G:G	G:A	G:G	C:C	G:G	G:G	C:C	C:C	C:C	C:C	G:G	C:C	G:G	G:A
XY-121-5 2	T:T	T:T	C:C	G:G	G:A	G:G	C:C	G:G	G:G	C:C	C:C	C:C	C:C	G:G	C:C	G:G	A:A
1014-25 9	T:T	T:T	C:C	G:G	A:A	G:G	C:C	G:G	G:G	G:C	C:C	C:C	C:C	G:G	C:C	G:G	G:A
403 9	T:T	T:T	C:C	G:G	A:A	G:G	C:C	G:G	G:G	G:C	C:C	C:C	C:C	G:G	C:C	G:G	G:A
1014-10 10	T:T	T:T	C:C	G:G	A:A	G:G	C:C	G:G	G:G	C:C	C:C	C:C	C:C	G:G	C:C	G:G	G:A
1014-33 10	T:T	T:T	C:C	G:G	A:A	G:G	C:C	G:G	G:G	C:C	C:C	C:C	C:C	G:G	NS	G:G	G:A
1014-12 11	T:T	T:T	C:C	G:A	A:A	NS	NS	G:C	G:G	C:C	T:C	C:C	C:A	NS	C:C	G:G	A:A
1014-29 11	T:T	T:T	C:C	G:G	A:A	G:G	C:C	G:G	G:G	C:C	T:C	C:C	C:C	G:G	C:C	G:G	G:G
1014-49 11	T:T	T:T	C:C	G:G	A:A	G:G	C:C	G:G	G:A	C:C	C:C	T:C	C:C	G:G	T:C	G:G	G:A
1014-18 12	T:T	T:T	C:C	G:G	A:A	T:G	T:C	G:G	G:G	C:C	C:C	C:C	C:C	G:G	C:C	G:A	G:A
1014-19 12	T:T	T:T	C:T	G:G	A:A	G:G	C:C	G:G	G:A	C:C	C:C	C:C	C:A	G:G	C:C	G:A	G:A
77 13	T:T	C:C	C:C	G:G	A:A	G:G	C:C	G:G	G:G	C:C	C:C	C:C	C:C	G:G	T:T	G:G	G:A
1014-6	T:T	T:T	C:C	G:G	A:A	G:G	C:C	G:G	G:G	G:C	C:C	T:C	C:A	G:G	C:C	G:G	G:A
1014-39	T:T	T:T	C:C	A:A	A:A	G:G	C:C	G:G	G:G	G:C	C:C	T:C	C:C	G:G	C:C	G:G	A:A
1014-2	T:T	T:T	C:C	G:G	A:A	G:G	C:C	NS	G:G	C:C	C:C	C:C	C:A	G:G	C:C	G:G	A:A
1014-4	T:T	T:T	C:C	G:G	A:A	G:G	C:C	G:G	G:G	C:C	C:C	C:C	C:A	G:A	C:C	G:G	G:A
1014-5	T:T	T:T	C:C	G:G	A:A	G:G	C:C	G:G	G:G	C:C	C:C	C:C	C:A	G:G	C:C	G:G	A:A
1014-7	T:T	T:T	C:C	G:G	A:A	G:G	C:C	G:G	G:G	C:C	C:C	C:C	C:C	G:G	C:C	G:G	G:G
1014-9	T:T	T:T	C:T	G:G	NS	G:G	C:C	G:G	G:A	C:C	T:C	C:C	C:C	G:G	C:C	G:G	A:A
1014-11	T:T	NS	C:C	G:G	A:A	T:G	NS	G:G	G:G	C:C	C:C	C:C	C:A	G:G	C:C	G:A	G:G
1014-13	T:T	T:T	C:C	G:G	A:A	G:G	C:C	G:G	G:G	C:C	T:C	C:C	C:C	G:G	C:C	G:G	A:A
1014-14	T:C	T:T	C:C	G:G	A:A	G:G	C:C	G:G	G:G	G:C	C:C	T:C	C:A	G:A	C:C	G:G	G:A
1014-15	T:T	T:T	C:C	G:G	A:A	G:G	C:C	G:C	G:G	C:C	C:C	C:C	C:C	G:G	C:C	G:G	G:A
1014-16	T:T	T:T	C:C	G:G	A:A	G:G	C:C	G:G	G:G	G:C	C:C	C:C	C:C	G:G	C:C	G:G	A:A
1014-17	T:T	T:T	C:C	G:G	A:A	G:G	T:C	G:G	G:G	C:C	C:C	C:C	C:C	G:G	C:C	G:G	G:A
1014-20	T:C	T:T	C:C	G:G	A:A	G:G	C:C	G:G	G:G	C:C	C:C	C:C	C:C	G:G	T:C	G:G	G:A
1014-21	T:T	T:T	C:C	G:G	A:A	G:G	C:C	G:G	G:G	C:C	C:C	C:C	C:C	G:G	C:C	G:G	G:A
1014-22	T:T	T:T	C:C	G:G	A:A	G:G	C:C	G:G	G:G	C:C	T:C	C:C	C:C	G:G	C:C	G:G	G:G
1014-23	T:T	T:T	C:T	G:G	A:A	G:G	C:C	G:G	G:G	C:C	C:C	C:C	C:C	G:G	C:C	G:G	G:A
1014-24	T:T	T:T	C:C	G:G	NS	G:G	C:C	G:G	G:G	C:C	C:C	C:C	C:C	G:A	C:C	G:G	G:A
1014-26	T:T	T:T	C:C	G:G	A:A	G:G	C:C	G:G	G:G	C:C	C:C	C:C	C:C	G:G	C:C	G:G	A:A
1014-27	T:T	T:T	C:C	G:G	A:A	T:G	T:C	G:G	G:G	C:C	C:C	C:C	C:A	G:G	C:C	G:G	A:A
1014-28	T:T	T:T	C:C	G:G	A:A	G:G	C:C	G:G	G:G	C:C	C:C	C:C	C:C	G:G	C:C	G:G	G:A
1014-30	T:T	T:T	C:C	G:G	A:A	G:G	C:C	G:G	G:G	C:C	C:C	C:C	C:C	G:G	C:C	G:G	G:G
1014-31	T:T	T:C	C:C	G:G	A:A	G:G	C:C	G:G	G:G	C:C	C:C	C:C	C:C	G:G	T:C	G:A	G:A
1014-32	T:T	T:T	C:C	G:G	A:A	G:G	C:C	G:G	G:G	C:C	C:C	T:C	C:C	G:G	C:C	G:G	G:A
1014-34	T:C	T:T	C:C	G:G	G:A	G:G	C:C	G:G	G:G	C:C	C:C	C:C	C:C	G:A	C:C	G:G	G:G
1014-35	T:T	T:T	C:C	G:G	A:A	G:G	C:C	G:G	G:G	C:C	C:C	C:C	C:C	G:G	C:C	G:A	G:G
1014-36	T:T	T:T	C:C	G:A	A:A	T:G	T:C	G:G	G:G	C:C	C:C	C:C	C:A	G:A	C:C	G:G	A:A
1014-37	T:T	T:T	C:C	G:G	A:A	G:G	C:C	G:G	G:G	C:C	C:C	C:C	C:C	G:G	C:C	G:G	A:A
1014-38	T:T	T:T	C:T	G:G	A:A	G:G	C:C	G:G	G:G	C:C	C:C	C:C	C:A	G:G	C:C	G:G	A:A
1014-40	T:T	T:T	C:C	G:G	A:A	G:G	C:C	G:G	G:G	C:C	C:C	C:C	C:C	G:G	C:C	G:G	A:A
1014-41	T:C	NS	NS	NS	NS	NS	NS	G:G	G:G	NS	C:C	C:C	C:C	NS	NS	A:A	NS
1014-42	T:T	T:T	C:C	G:G	A:A	G:G	C:C	G:C	G:G	C:C	C:C	C:C	C:C	G:G	C:C	G:G	G:A
1014-43	T:T	T:T	C:T	G:G	A:A	G:G	C:C	G:G	G:G	C:C	C:C	C:C	C:C	G:G	C:C	G:G	A:A
1014-44	T:T	T:T	C:C	G:G	A:A	G:G	C:C	G:G	G:G	C:C	C:C	C:C	C:C	G:G	C:C	G:G	A:A
1014-45	T:T	T:T	C:C	G:G	NS	G:G	C:C	G:G	G:G	C:C	C:C	C:C	C:C	G:G	C:C	G:G	G:A
1014-46	T:C	T:T	C:C	G:G	NS	G:G	C:C	G:G	G:G	C:C	C:C	C:C	C:C	G:G	C:C	A:A	A:A
1014-47	T:T	T:T	C:C	G:G	A:A	G:G	C:C	G:C	G:G	C:C	C:C	C:C	C:C	G:G	C:C	G:G	G:A
1014-48	T:T	T:T	C:C	G:G	A:A	G:G	C:C	G:G	G:G	C:C	T:C	C:C	C:C	G:G	C:C	G:A	A:A
1014-50	T:T	T:T	C:C	G:G	A:A	G:G	C:C	G:G	G:G	C:C	C:C	C:C	C:C	G:G	C:C	G:G	G:A
1014-51	T:T	T:T	C:C	G:G	A:A	G:G	C:C	G:G	G:G	C:C	C:C	C:C	C:C	G:A	C:C	G:G	A:A
1014-52	T:T	T:C	C:C	G:G	A:A	T:G	T:C	G:G	G:G	C:C	C:C	T:T	C:C	G:G	C:C	G:G	A:A
150 1	T:T	T:T	C:C	NS	A:A	G:G	C:C	G:G	G:G	C:C	T:C	C:C	C:C	G:A	C:C	G:G	G:A
249 1	T:T	T:C	C:C	G:G	NS	G:G	C:C	G:G	G:A	C:C	C:C	T:T	C:C	G:G	T:C	G:G	G:G
199 3	T:T	T:T	C:C	G:G	A:A	G:G	C:C	G:G	G:G	C:C	T:C	T:C	C:C	NS	C:C	G:G	G:A
198 4	T:T	T:T	C:C	G:G	A:A	G:G	C:C	G:G	G:G	C:C	C:C	C:C	C:A	G:G	C:C	G:A	G:A
447 4	T:T	T:T	C:C	G:G	A:A	G:G	C:C	G:G	G:A	C:C	C:C	C:C	C:A	G:A	C:C	G:G	G:A
238 5	T:T	T:T	C:C	G:G	A:A	G:G	NS	G:C	G:G	C:C	C:C	C:C	C:C	G:G	C:C	G:G	A:A
238C3 5	T:T	T:T	C:C	NS	A:A	G:G	NS	G:C	G:G	C:C	C:C	C:C	C:C	G:G	NS	G:G	G:A
321 5	T:C	T:T	C:C	G:G	A:A	G:G	C:C	G:C	G:G	C:C	C:C	C:C	C:C	G:G	C:C	G:G	A:A
359 9	T:T	T:T	C:C	NS	A:A	G:G	C:C	G:G	G:G	C:C	C:C	C:C	C:C	NS	C:C	G:G	A:A
300 10	T:T	T:T	C:C	G:G	A:A	G:G	C:C	G:G	G:G	C:C	C:C	C:C	C:C	G:G	C:C	G:G	G:A
461 10	T:T	T:T	C:C	G:G	A:A	G:G	C:C	G:G	G:G	C:C	C:C	C:C	C:C	NS	C:C	G:G	G:A
463 10	T:T	T:T	C:C	G:G	A:A	G:G	C:C	NS	G:G	C:C	C:C	C:C	C:C	G:G	C:C	G:G	G:A
233 12	T:T	T:T	C:C	G:G	A:A	T:G	T:C	G:G	A:A	G:C	C:C	C:C	C:C	G:G	C:C	G:G	G:G
234 12	T:T	T:T	C:C	G:G	A:A	G:G	C:C	G:G	G:A	C:C	C:C	C:C	C:C	G:G	C:C	G:G	G:G
77C1 13	T:T	C:C	C:C	G:G	A:A	G:G	C:C	G:G	G:G	C:C	C:C	C:C	C:A	G:G	T:T	G:G	G:A
77C2 13	T:C	T:T	C:C	G:G	A:A	G:G	C:C	G:G	G:G	C:C	C:C	C:C	C:C	G:G	C:C	G:G	A:A
77C3 13	T:T	T:T	C:C	G:G	A:A	G:G	C:C	G:G	G:G	C:C	C:C	C:C	C:C	G:G	C:C	G:G	G:A
77C7 13	T:T	T:C	C:C	G:G	A:A	G:G	C:C	G:G	G:G	C:C	C:C	C:C	C:A	NS	T:C	G:G	G:G
55 14	T:T	T:T	C:C	G:G	NS	G:G	C:C	G:G	G:G	C:C	C:C	C:C	C:C	G:G	C:C	G:G	A:A
136 15	T:T	T:T	C:C	G:G	A:A	G:G	C:C	G:G	G:G	C:C	T:C	C:C	C:C	G:A	C:C	G:A	G:A
246 15	T:C	T:T	C:C	G:G	A:A	G:G	C:C	G:G	G:G	C:C	T:C	C:C	C:C	G:G	T:C	G:A	A:A
244 16	T:T	T:T	C:C	G:G	A:A	G:G	C:C	G:G	G:G	C:C	C:C	C:C	C:C	G:G	C:C	G:G	G:A
269 17	T:C	T:T	C:C	G:G	NS	G:G	C:C	G:G	G:G	C:C	C:C	C:C	C:C	G:G	C:C	G:A	G:A
269C1 17	T:C	T:T	C:C	G:G	A:A	G:G	C:C	G:G	G:G	C:C	C:C	C:C	C:C	G:G	C:C	G:A	A:A
269C2 17	T:T	T:T	C:C	G:G	A:A	G:G	C:C	G:G	G:G	C:C	C:C	C:C	C:C	G:G	T:C	G:G	A:A
196 18	T:T	T:T	C:C	G:G	A:A	G:G	C:C	G:G	G:G	C:C	C:C	C:C	C:C	G:G	C:C	G:G	G:A
270 18	T:T	T:T	C:C	G:G	A:A	G:G	C:C	G:G	G:G	C:C	C:C	C:C	C:C	G:G	C:C	G:G	A:A
270C1 18	T:T	T:T	C:C	G:G	A:A	G:G	C:C	G:G	G:G	C:C	C:C	C:C	C:C	G:G	C:C	G:G	G:A
272 19	T:T	T:T	C:C	G:G	A:A	G:G	C:C	G:G	G:G	G:C	C:C	C:C	C:C	G:G	C:C	G:G	A:A
272C1 19	T:T	T:T	C:C	G:G	A:A	G:G	C:C	G:G	G:G	C:C	C:C	C:C	C:C	G:G	C:C	G:G	A:A
339 20	T:T	NS	C:C	G:G	A:A	NS	C:C	G:G	G:G	G:C	C:C	C:C	C:A	G:A	T:C	G:G	G:A
346 22	T:T	NS	C:C	G:G	NS	G:G	C:C	G:G	G:G	C:C	NS	C:C	C:C	G:A	C:C	G:G	A:A
362 23	T:T	T:T	C:C	G:G	A:A	G:G	C:C	G:G	G:G	C:C	C:C	C:C	C:C	G:G	C:C	G:G	G:A
362C1 23	T:T	NS	C:C	NS	NS	G:G	C:C	G:G	G:G	C:C	C:C	C:C	C:C	G:A	NS	G:G	A:A
398 24	T:T	T:T	C:C	G:G	A:A	G:G	C:C	G:G	G:G	C:C	C:C	C:C	C:C	G:G	C:C	G:G	A:A
398C1 24	T:T	T:T	C:C	G:G	A:A	G:G	C:C	G:G	G:G	C:C	C:C	C:C	C:C	G:G	NS	G:G	A:A
399 24	T:T	T:T	C:C	G:G	A:A	G:G	C:C	G:G	G:G	C:C	C:C	C:C	C:C	G:G	C:C	G:G	A:A
407 25	T:T	T:T	C:C	G:G	A:A	G:G	C:C	G:G	G:G	C:C	C:C	C:C	C:C	G:G	C:C	G:G	A:A
407C1 25	T:T	T:T	C:C	G:G	A:A	G:G	C:C	G:G	G:G	C:C	C:C	C:C	C:C	G:G	C:C	G:G	A:A
633 26	T:C	T:T	C:C	G:G	A:A	G:G	C:C	G:G	G:G	NS	C:C	C:C	C:C	G:G	C:C	G:A	A:A
634 26	T:C	T:T	C:C	G:G	A:A	G:G	C:C	G:G	G:G	C:C	C:C	C:C	C:C	G:G	C:C	G:G	A:A
2-1 27	T:T	T:T	C:C	G:G	A:A	G:G	C:C	G:G	G:G	C:C	C:C	C:C	C:C	G:G	C:C	G:G	A:A
18-2 28	T:T	T:T	C:C	G:G	A:A	G:G	C:C	G:C	G:G	C:C	C:C	C:C	C:C	G:G	C:C	G:G	G:A
B10-2-18 29	T:C	T:T	C:C	G:G	A:A	G:G	C:C	G:G	G:G	C:C	C:C	C:C	C:C	G:G	C:C	G:G	A:A
B8-1-5 30	T:C	NS	C:C	G:G	A:A	T:G	T:C	G:G	G:G	C:C	C:C	C:C	C:C	G:G	T:C	G:A	A:A
D6-1-PB1 31	T:T	T:T	C:C	G:G	A:A	G:G	C:C	G:G	G:G	C:C	C:C	C:C	C:C	G:G	C:C	G:G	G:A
E6-1-PB1	T:T	T:T	C:C	G:G	A:A	G:G	C:C	G:G	G:A	C:C	C:C	C:C	C:A	G:G	C:C	G:G	G:A
E7-1-1 32	T:T	T:T	C:C	G:G	A:A	G:G	C:C	G:G	G:A	C:C	T:C	T:C	C:C	G:A	C:C	G:A	A:A
E7-1-MB1 32	T:T	T:T	C:C	G:G	A:A	G:G	C:C	G:G	G:A	C:C	T:C	T:T	C:C	G:A	C:C	G:A	G:A
GJ-19 33	T:T	T:T	C:T	G:G	NS	NS	NS	NS	NS	NS	NS	NS	C:C	NS	NS	G:G	G:A
GJ-21 34	T:T	T:T	C:C	G:G	NS	NS	NS	NS	NS	NS	NS	NS	C:C	NS	NS	G:A	A:A
HH-4 35	T:T	T:T	C:C	G:G	NS	NS	NS	NS	NS	NS	NS	NS	C:C	NS	NS	G:G	G:A
H3-1-MB1 36	T:T	T:T	C:C	G:G	A:A	G:G	C:C	G:C	G:G	C:C	C:C	C:C	C:C	G:G	C:C	G:G	G:A
HH-3 37	T:T	NS	C:C	G:G	NS	NS	NS	NS	NS	NS	NS	NS	C:C	NS	NS	G:G	A:A
M-10-1 38	T:T	T:T	C:C	G:G	A:A	G:G	C:C	G:G	G:G	C:C	C:C	C:C	C:C	G:G	C:C	G:G	G:A
M-11-1 39	T:T	T:T	C:C	NS	NS	NS	NS	NS	NS	NS	NS	NS	NS	NS	NS	G:A	G:A
M-3-1 40	T:T	T:T	C:C	NS	NS	NS	NS	NS	NS	NS	NS	NS	NS	NS	NS	G:G	A:A
M-4-1 41	T:C	T:T	C:C	G:G	NS	NS	NS	NS	NS	NS	NS	NS	C:C	NS	NS	G:G	G:A
M-5-1 42	T:T	T:T	C:C	G:G	NS	NS	NS	NS	NS	NS	NS	NS	NS	NS	NS	G:G	G:A
M-6-1 43	T:T	T:T	C:C	G:G	NS	NS	NS	NS	NS	NS	NS	NS	C:C	NS	NS	G:G	G:A
M-8-1 44	T:T	T:T	C:C	G:G	NS	NS	NS	NS	NS	NS	NS	NS	C:C	NS	NS	G:G	G:A
M-9-1 45	T:T	T:T	C:C	NS	NS	NS	NS	NS	NS	NS	NS	NS	C:A	NS	NS	G:G	A:A
P-15-1 46	T:T	T:T	C:C	G:G	A:A	G:G	C:C	G:G	G:G	C:C	C:C	C:C	C:C	G:G	C:C	G:A	G:A
P-2-1 47	T:T	T:T	C:C	G:G	NS	NS	NS	NS	NS	NS	NS	NS	C:C	NS	NS	G:G	A:A
P-4-1 48	T:T	T:T	C:C	G:G	NS	NS	NS	NS	NS	NS	NS	NS	C:C	NS	NS	G:G	G:A
P-6-1 49	T:C	T:T	C:C	G:G	NS	NS	NS	NS	NS	NS	NS	NS	C:A	NS	NS	G:G	A:A
7	T:T	NS	C:C	G:A	NS	G:G	C:C	G:G	G:A	C:C	T:C	C:C	C:C	G:G	NS	NS	NS
16	T:T	T:T	C:C	G:G	A:A	G:G	C:C	G:G	G:G	C:C	C:C	C:C	C:C	G:G	C:C	G:G	A:A
17	T:T	T:T	C:C	G:G	A:A	G:G	C:C	G:G	G:G	C:C	C:C	C:C	C:C	G:G	C:C	G:G	G:A
19	T:T	T:T	C:C	G:G	A:A	G:G	NS	G:G	NS	C:C	T:C	C:C	C:C	G:G	C:C	G:G	A:A
20	T:C	T:T	C:C	G:G	A:A	G:G	NS	G:G	G:G	C:C	C:C	C:C	C:C	NS	C:C	G:G	A:A
22	T:T	T:T	C:C	G:G	A:A	G:G	C:C	G:G	G:G	C:C	C:C	C:C	C:C	G:G	C:C	G:A	A:A
23	T:T	T:T	C:C	G:G	NS	G:G	T:C	G:G	G:G	C:C	C:C	C:C	C:C	G:G	C:C	G:G	G:A
24	T:T	T:T	C:C	G:G	A:A	G:G	C:C	G:C	G:G	C:C	C:C	C:C	C:C	G:G	C:C	G:G	A:A
25	T:T	T:T	C:C	G:G	A:A	G:G	C:C	G:G	G:G	C:C	C:C	C:C	C:C	G:G	C:C	G:G	A:A
76	T:T	NS	C:C	G:G	NS	NS	NS	G:G	NS	NS	NS	C:C	C:C	NS	NS	G:G	NS
78	T:T	T:T	C:C	G:G	A:A	G:G	C:C	G:G	G:G	C:C	C:C	C:C	C:C	NS	C:C	G:G	G:A
85	NS	NS	NS	G:G	NS	G:G	C:C	G:G	G:G	C:C	C:C	C:C	C:C	NS	NS	NS	NS
86	NS	NS	NS	G:G	NS	NS	NS	G:G	NS	C:C	NS	NS	NS	NS	NS	G:G	NS
87	NS	NS	NS	G:G	NS	G:G	C:C	G:G	G:G	C:C	C:C	NS	C:C	NS	NS	G:G	NS
96	T:C	NS	C:C	NS	NS	NS	NS	NS	NS	NS	NS	NS	NS	NS	NS	G:G	G:A
101	T:T	T:T	C:C	G:G	A:A	G:G	NS	G:G	G:G	C:C	C:C	NS	C:C	G:G	NS	G:G	A:A
102	T:T	NS	C:C	G:G	NS	G:G	NS	G:G	G:G	C:C	C:C	NS	C:C	NS	NS	G:G	G:A
132	T:T	T:T	C:C	G:G	G:A	G:G	C:C	G:G	G:G	C:C	C:C	NS	C:C	G:G	NS	G:G	A:A
134	T:T	T:T	C:C	G:G	A:A	G:G	C:C	G:G	G:G	NS	C:C	C:C	C:C	G:G	C:C	G:A	A:A
135	T:T	T:T	C:C	G:G	A:A	G:G	C:C	G:G	G:A	C:C	C:C	C:C	C:C	G:G	C:C	G:G	A:A
137	T:T	T:C	C:C	G:G	A:A	G:G	C:C	G:G	G:G	NS	C:C	C:C	C:A	NS	T:C	G:G	A:A
138	T:T	T:T	C:C	G:G	A:A	G:G	C:C	G:G	G:G	C:C	C:C	C:C	C:C	G:G	C:C	G:G	A:A
139	T:T	T:C	C:C	G:G	A:A	G:G	C:C	G:G	G:G	C:C	C:C	C:C	C:A	G:G	C:C	G:G	G:A
140	T:T	T:T	C:C	G:G	A:A	G:G	C:C	G:G	G:G	C:C	C:C	C:C	NS	G:G	C:C	G:G	G:G
141	T:T	T:T	C:C	G:G	A:A	G:G	NS	G:G	G:G	C:C	C:C	C:C	C:C	NS	C:C	G:G	G:A
143	T:T	T:T	C:C	G:A	A:A	G:G	C:C	G:G	G:A	C:C	C:C	T:T	C:C	G:A	C:C	G:A	G:A
144	T:T	T:T	C:C	G:G	A:A	T:G	T:C	G:G	G:G	C:C	C:C	T:C	NS	G:G	C:C	G:A	G:A
146	T:T	T:T	C:C	G:G	A:A	G:G	C:C	G:G	G:G	C:C	C:C	C:C	NS	G:G	C:C	G:G	G:A
149	T:C	T:T	C:C	G:G	A:A	G:G	C:C	G:G	G:A	C:C	C:C	C:C	C:C	G:G	C:C	G:G	G:A
151	T:T	T:T	C:C	G:G	G:A	G:G	C:C	G:G	G:G	C:C	T:C	C:C	C:C	G:G	C:C	G:G	G:A
152	T:C	T:T	C:C	G:G	A:A	G:G	C:C	G:G	G:G	C:C	C:C	C:C	C:C	G:G	C:C	G:G	G:A
154	T:T	T:T	C:C	G:G	A:A	G:G	NS	G:G	G:G	C:C	C:C	C:C	C:C	G:A	C:C	G:G	A:A
168	T:T	T:T	C:C	G:G	G:A	G:G	C:C	G:G	G:G	C:C	T:C	C:C	C:C	G:G	C:C	G:G	A:A
169	T:T	T:T	C:C	G:G	A:A	G:G	C:C	G:C	G:G	C:C	C:C	C:C	C:A	G:G	C:C	G:G	G:A
170	T:T	T:T	C:C	G:G	A:A	G:G	C:C	G:G	G:G	C:C	T:C	C:C	C:C	G:G	C:C	G:G	A:A
171	T:T	T:C	C:C	G:G	A:A	G:G	C:C	G:G	G:G	C:C	C:C	C:C	C:C	G:G	C:C	G:G	G:A
172	T:T	T:T	C:C	G:G	A:A	G:G	C:C	G:G	G:G	C:C	C:C	T:T	C:C	G:G	C:C	G:G	A:A
197	T:C	T:T	C:C	G:G	A:A	G:G	C:C	G:G	G:G	C:C	T:C	C:C	C:C	G:G	C:C	G:G	A:A
218	T:T	T:T	C:C	G:G	A:A	G:G	C:C	G:G	G:G	C:C	C:C	C:C	C:C	G:G	C:C	G:G	G:G
223	T:T	T:T	C:C	G:G	A:A	G:G	C:C	G:G	G:G	C:C	C:C	C:C	C:C	G:G	C:C	G:G	A:A
235	T:T	T:C	C:C	G:G	A:A	G:G	C:C	G:G	G:G	C:C	T:C	T:C	C:C	G:G	T:C	G:G	A:A
236	T:T	T:T	C:C	G:G	A:A	G:G	C:C	G:G	G:G	C:C	C:C	C:C	C:C	G:G	C:C	G:G	A:A
237	T:T	T:T	C:T	G:G	A:A	G:G	C:C	G:G	G:G	C:C	C:C	C:C	C:C	G:G	C:C	G:G	A:A
239	T:T	T:T	C:C	G:G	A:A	G:G	C:C	G:G	G:G	C:C	C:C	C:C	C:C	G:G	C:C	G:G	A:A
240	T:C	T:T	C:C	G:G	A:A	G:G	C:C	G:G	G:G	C:C	C:C	C:C	C:C	G:G	C:C	G:G	A:A
242	T:T	T:T	C:C	G:G	A:A	G:G	C:C	G:G	G:G	C:C	C:C	C:C	C:C	G:G	C:C	G:A	A:A
243	T:C	T:T	C:C	G:G	A:A	G:G	C:C	G:G	G:A	C:C	T:C	C:C	C:C	G:A	C:C	G:G	G:A
245	T:T	T:T	C:C	G:G	A:A	G:G	C:C	G:G	G:G	C:C	C:C	C:C	C:C	G:G	C:C	G:G	A:A
248	T:C	T:T	C:C	G:G	A:A	G:G	C:C	G:G	G:G	C:C	C:C	C:C	C:C	G:G	C:C	G:G	A:A
253	T:T	NS	C:C	G:G	NS	G:G	C:C	G:G	G:G	C:C	NS	T:C	C:C	NS	NS	G:G	A:A
254	T:T	T:T	C:C	G:G	A:A	G:G	T:C	G:G	G:G	C:C	C:C	C:C	C:C	G:G	C:C	G:G	A:A
258	T:T	T:T	C:C	G:G	A:A	G:G	C:C	G:G	G:G	C:C	T:C	C:C	C:C	G:G	C:C	G:G	G:A
259	T:T	T:T	C:C	G:G	NS	G:G	C:C	G:G	G:G	C:C	T:C	C:C	C:C	G:G	C:C	G:G	G:A
261	T:T	T:T	C:T	G:G	A:A	G:G	C:C	G:G	G:G	C:C	C:C	C:C	C:C	G:G	C:C	G:G	A:A
262	T:T	T:T	C:C	G:G	A:A	G:G	C:C	G:G	G:G	C:C	C:C	C:C	C:C	G:G	C:C	G:G	G:G
268	T:T	T:T	C:C	G:G	A:A	T:G	T:C	G:G	G:G	C:C	T:C	C:C	C:C	NS	C:C	G:G	A:A
271	T:T	T:T	C:C	G:G	A:A	G:G	T:C	G:G	G:G	C:C	C:C	C:C	C:C	G:G	C:C	G:G	G:G
273	T:T	T:C	C:C	G:G	A:A	G:G	C:C	G:G	G:A	C:C	C:C	C:C	C:C	G:G	T:C	G:G	G:A
274	T:T	T:T	C:C	G:G	A:A	G:G	C:C	G:G	G:G	C:C	C:C	C:C	C:C	G:G	C:C	G:G	A:A
275	T:T	T:C	C:C	G:G	A:A	T:G	T:C	G:G	G:G	C:C	C:C	C:C	C:C	G:G	T:C	G:G	A:A
276	T:T	T:T	C:C	G:G	A:A	G:G	C:C	G:G	G:G	C:C	C:C	C:C	C:C	G:G	C:C	G:G	G:A
277	T:T	T:C	C:C	G:G	A:A	G:G	C:C	G:G	G:G	C:C	C:C	C:C	C:C	G:G	C:C	G:G	A:A
287	T:T	T:T	C:C	G:G	A:A	G:G	C:C	G:G	G:G	C:C	C:C	C:C	C:C	G:G	C:C	G:G	A:A
288	T:T	NS	C:C	G:G	NS	G:G	C:C	G:G	G:G	C:C	C:C	C:C	C:C	NS	NS	G:G	G:A
290	T:T	T:T	C:C	G:G	NS	G:G	T:C	G:G	G:G	C:C	C:C	C:C	C:C	G:G	C:C	G:G	G:A
291	T:C	T:T	C:C	G:A	A:A	G:G	C:C	G:G	G:G	C:C	C:C	C:C	C:C	G:G	C:C	G:A	A:A
296	T:T	T:T	C:T	G:G	A:A	G:G	C:C	G:G	G:G	C:C	C:C	C:C	C:C	G:G	C:C	G:G	G:A
297	T:T	T:T	C:T	G:G	A:A	G:G	C:C	G:G	G:G	C:C	C:C	C:C	C:C	G:G	C:C	G:G	G:A
298	T:T	T:T	C:C	G:G	G:A	G:G	C:C	G:C	G:G	C:C	C:C	C:C	C:C	G:G	C:C	G:G	G:A
299	T:T	T:T	C:C	G:G	G:A	G:G	C:C	G:G	G:A	C:C	C:C	C:C	C:C	G:G	C:C	G:G	A:A
302	T:T	T:T	C:C	G:G	A:A	G:G	C:C	G:G	G:G	C:C	C:C	C:C	C:C	G:G	C:C	G:G	A:A
311	T:T	T:T	C:C	G:G	A:A	G:G	C:C	G:G	G:G	C:C	C:C	C:C	C:C	G:G	C:C	G:A	A:A
312	T:T	T:T	C:C	G:G	A:A	G:G	C:C	G:G	G:G	C:C	C:C	C:C	C:C	G:G	C:C	G:G	G:A
316	T:T	T:T	C:C	G:G	A:A	G:G	C:C	G:G	G:G	C:C	C:C	C:C	C:C	G:G	C:C	G:G	A:A
317	T:T	T:T	C:C	G:G	A:A	G:G	C:C	G:G	G:G	G:C	C:C	C:C	C:C	G:G	C:C	G:G	G:A
320	T:T	T:T	C:C	G:G	A:A	G:G	C:C	G:G	G:G	C:C	C:C	C:C	C:C	G:G	C:C	G:G	G:A
341	T:T	NS	C:C	NS	NS	NS	NS	NS	NS	NS	NS	NS	NS	NS	NS	G:G	G:A
342	T:T	NS	C:C	NS	NS	NS	NS	NS	NS	NS	NS	NS	NS	NS	NS	G:G	G:G
344	T:C	T:T	C:C	G:G	A:A	G:G	C:C	G:G	G:G	C:C	NS	C:C	C:C	G:G	C:C	G:G	G:A
365	T:T	NS	C:C	NS	NS	NS	NS	NS	NS	NS	NS	NS	NS	NS	NS	G:G	A:A
397	T:T	T:T	C:C	G:G	A:A	T:G	T:C	G:G	G:G	C:C	C:C	C:C	C:C	G:G	C:C	G:A	G:A
401	T:T	T:T	C:C	G:A	A:A	T:G	T:C	G:G	G:G	C:C	C:C	C:C	C:C	G:G	C:C	G:G	G:G
404	T:T	T:T	C:C	G:G	A:A	T:G	T:C	G:G	G:A	C:C	C:C	C:C	C:C	G:G	C:C	G:G	A:A
405	T:T	T:T	C:C	G:G	G:A	G:G	C:C	G:G	G:G	C:C	C:C	C:C	C:C	G:G	C:C	A:A	A:A
406	T:T	T:T	C:C	G:A	A:A	G:G	C:C	G:G	G:G	C:C	C:C	C:C	C:A	G:G	C:C	G:G	A:A
408	T:T	T:T	C:C	G:A	A:A	G:G	C:C	G:C	G:G	G:C	C:C	C:C	C:C	G:G	C:C	G:G	G:A
409	T:T	T:T	C:C	G:G	A:A	G:G	C:C	G:G	G:G	C:C	C:C	C:C	C:C	G:G	C:C	G:G	A:A
414	T:T	T:T	C:C	G:G	A:A	G:G	C:C	G:C	G:G	C:C	C:C	C:C	C:C	G:G	C:C	G:G	G:A
415	T:T	T:T	C:C	G:G	A:A	G:G	C:C	G:G	G:G	C:C	C:C	C:C	C:C	G:G	C:C	G:G	G:A
416	T:C	NS	C:C	G:G	A:A	G:G	C:C	G:G	G:G	C:C	C:C	C:C	C:C	G:G	C:C	G:G	G:A
430	T:T	T:T	C:C	G:G	A:A	G:G	C:C	G:G	G:G	C:C	C:C	C:C	C:C	G:G	C:C	G:G	G:A
435	T:T	T:T	C:C	G:G	A:A	G:G	C:C	G:G	G:G	C:C	C:C	T:T	C:C	G:G	C:C	G:G	A:A
438	T:T	T:T	C:C	G:G	A:A	G:G	C:C	G:G	G:G	C:C	C:C	C:C	C:C	G:G	C:C	G:G	A:A
439	T:T	T:T	C:T	G:G	A:A	G:G	C:C	G:G	G:G	C:C	C:C	C:C	C:C	G:G	C:C	G:A	A:A
440	T:T	T:T	C:C	G:G	A:A	G:G	C:C	G:G	G:A	C:C	T:C	C:C	C:C	NS	C:C	G:G	G:A
441	NS	NS	NS	G:G	NS	NS	NS	G:G	NS	NS	NS	NS	NS	NS	NS	NS	NS
442	T:T	T:T	C:C	G:G	A:A	G:G	C:C	G:G	G:G	C:C	C:C	C:C	C:C	G:G	C:C	G:A	G:A
443	T:T	T:T	C:C	G:G	A:A	G:G	C:C	G:G	G:G	C:C	C:C	C:C	C:C	G:G	C:C	G:A	A:A
444	T:T	T:T	C:C	G:G	A:A	G:G	C:C	G:G	G:G	C:C	C:C	C:C	C:C	G:G	C:C	G:G	G:A
445	T:T	T:T	C:C	G:G	A:A	G:G	C:C	G:G	G:G	C:C	T:C	C:C	C:C	G:G	C:C	G:G	A:A
446	T:C	T:T	C:C	G:G	A:A	G:G	C:C	G:G	G:A	C:C	C:C	C:C	C:A	G:G	C:C	G:G	G:A
448	T:T	T:T	C:C	G:G	A:A	G:G	C:C	G:G	G:G	C:C	C:C	C:C	C:C	G:G	C:C	G:G	G:A
449	T:T	T:T	C:C	G:G	A:A	T:G	C:C	G:G	G:G	C:C	C:C	C:C	C:A	G:G	C:C	A:A	A:A
459	T:T	T:T	C:C	G:G	G:A	G:G	C:C	G:G	G:G	C:C	C:C	C:C	C:C	G:G	C:C	G:G	G:A
460	T:T	T:T	C:C	G:G	A:A	G:G	C:C	G:G	G:G	C:C	C:C	C:C	C:C	G:G	C:C	G:G	G:A
466	T:T	T:T	C:C	G:G	NS	G:G	C:C	G:G	G:G	C:C	C:C	NS	C:C	G:G	C:C	G:G	G:G
468	T:T	T:T	C:C	G:G	A:A	G:G	C:C	G:G	G:G	C:C	C:C	C:C	C:C	G:G	C:C	G:G	A:A
472	T:T	T:T	C:C	G:G	A:A	G:G	C:C	G:G	G:G	C:C	C:C	C:C	C:C	G:G	C:C	G:G	G:A
473	T:T	T:C	C:C	G:G	A:A	G:G	C:C	G:G	G:G	C:C	C:C	C:C	C:C	G:G	T:C	G:A	A:A
474	T:T	T:T	C:C	G:G	A:A	G:G	C:C	G:G	G:G	C:C	C:C	C:C	C:C	G:G	C:C	G:G	A:A
475	T:C	T:T	C:C	G:G	A:A	T:G	T:C	G:G	G:G	C:C	C:C	C:C	C:C	G:G	C:C	G:G	A:A
476	T:T	T:T	C:C	G:G	A:A	G:G	C:C	G:G	G:G	C:C	T:C	C:C	C:A	G:G	C:C	G:A	A:A
477	T:T	T:T	C:C	G:G	A:A	G:G	C:C	G:G	G:G	C:C	C:C	C:C	C:C	G:G	C:C	G:G	A:A
482	T:T	T:T	C:C	G:G	A:A	G:G	C:C	G:G	G:G	C:C	T:C	C:C	C:C	G:A	C:C	G:A	G:A
485	T:T	T:T	C:C	G:G	A:A	G:G	C:C	G:G	G:G	C:C	C:C	C:C	C:C	G:G	C:C	G:G	G:A
486	T:T	T:T	C:C	G:G	A:A	G:G	C:C	G:G	G:G	C:C	C:C	C:C	C:C	G:G	C:C	G:G	A:A
490	T:T	NS	C:C	NS	NS	NS	NS	NS	NS	NS	NS	NS	NS	NS	NS	G:G	G:A
492	T:T	T:T	C:C	G:G	A:A	G:G	C:C	G:G	G:G	G:C	C:C	C:C	C:C	G:G	C:C	G:G	G:G
493	T:T	T:T	C:C	G:G	A:A	G:G	T:C	G:G	G:G	C:C	C:C	C:C	C:C	G:G	C:C	G:G	NS
494	NS	NS	NS	G:G	A:A	G:G	C:C	G:G	G:G	C:C	C:C	C:C	C:C	G:G	C:C	NS	NS
497	T:T	NS	C:C	NS	NS	NS	NS	NS	NS	NS	NS	NS	NS	NS	NS	G:G	G:G
498	T:T	NS	C:C	NS	NS	NS	NS	NS	NS	NS	NS	NS	NS	NS	NS	G:G	G:G
499	T:T	T:T	C:C	G:G	A:A	G:G	C:C	G:G	G:G	C:C	C:C	C:C	C:C	G:G	C:C	G:G	G:A
501	T:T	NS	C:C	NS	NS	NS	NS	NS	NS	NS	NS	NS	NS	NS	NS	G:G	G:G
504	T:T	T:T	C:C	G:G	A:A	G:G	C:C	G:G	G:G	C:C	C:C	C:C	C:C	G:G	C:C	G:G	G:A
505	T:T	T:T	C:C	G:G	A:A	G:G	C:C	G:G	G:G	C:C	C:C	C:C	C:C	G:G	C:C	G:A	G:A
506	NS	NS	NS	G:G	NS	NS	NS	NS	NS	NS	NS	NS	NS	NS	NS	NS	NS
508	T:T	NS	C:C	NS	NS	NS	NS	NS	NS	NS	NS	NS	NS	NS	NS	G:G	A:A
509	T:T	T:T	C:T	G:G	A:A	G:G	C:C	G:G	G:G	C:C	NS	C:C	C:C	G:G	C:C	G:G	G:A
510	T:T	T:T	C:C	G:G	A:A	G:G	C:C	G:G	G:G	C:C	C:C	NS	C:C	G:G	C:C	G:G	G:A
511	T:T	T:T	C:C	G:A	A:A	G:G	C:C	NS	G:G	C:C	C:C	C:C	C:C	G:G	C:C	G:G	G:G
512	T:T	T:T	C:C	G:G	A:A	G:G	C:C	G:G	G:G	C:C	T:C	C:C	C:C	G:G	C:C	G:G	A:A
513	T:T	T:T	C:C	G:A	A:A	G:G	C:C	G:G	G:G	C:C	C:C	C:C	C:C	G:G	T:C	G:A	A:A
550	T:T	T:T	C:T	G:A	A:A	G:G	C:C	G:C	G:G	C:C	C:C	C:C	C:C	G:G	C:C	G:G	A:A
551	T:T	T:T	C:C	G:G	A:A	G:G	C:C	G:G	G:G	C:C	C:C	C:C	C:C	G:A	C:C	G:G	G:A
558	T:T	T:T	C:C	G:G	A:A	G:G	C:C	G:G	G:G	C:C	C:C	C:C	C:C	G:G	C:C	G:G	A:A
559	T:T	T:T	C:C	G:G	A:A	G:G	C:C	G:G	G:G	C:C	T:C	C:C	C:C	G:G	C:C	G:G	G:A
561	T:T	T:T	C:C	G:G	A:A	G:G	C:C	G:G	G:G	C:C	C:C	C:C	C:C	G:G	C:C	G:G	A:A
563	T:T	T:T	C:C	G:G	A:A	G:G	C:C	G:G	G:G	C:C	C:C	C:C	C:C	G:G	C:C	G:G	A:A
566	T:T	T:T	C:C	NS	A:A	G:G	C:C	G:G	G:G	C:C	NS	C:C	C:C	G:G	C:C	G:G	G:A
570	T:T	T:T	C:C	G:G	A:A	G:G	C:C	G:G	G:G	C:C	NS	C:C	C:C	G:G	C:C	G:G	A:A
572	T:T	T:T	C:C	G:A	G:A	G:G	C:C	NS	G:G	G:C	C:C	C:C	C:A	G:G	C:C	G:G	G:G
574	T:T	T:T	C:C	G:G	A:A	G:G	C:C	G:G	G:A	C:C	C:C	C:C	C:C	G:G	T:C	G:G	G:A
575	NS	NS	NS	G:G	NS	NS	C:C	G:G	NS	C:C	NS	C:C	NS	NS	C:C	NS	NS
583	NS	NS	NS	G:G	NS	G:G	C:C	G:G	G:G	C:C	C:C	C:C	C:C	G:G	C:C	NS	NS
584	T:T	T:T	C:C	G:G	A:A	G:G	C:C	G:G	G:G	C:C	NS	C:C	C:C	G:G	C:C	G:G	NS
585	T:T	T:T	C:C	G:G	A:A	G:G	C:C	G:G	G:G	G:C	C:C	C:C	C:C	NS	C:C	NS	NS
592	T:T	NS	C:C	NS	NS	NS	NS	NS	NS	NS	NS	NS	NS	NS	NS	G:G	A:A
596	T:T	T:T	C:C	G:G	A:A	G:G	C:C	G:G	G:G	C:C	C:C	C:C	C:C	G:G	C:C	G:G	G:A
597	T:T	T:T	C:C	G:A	G:A	G:G	C:C	G:G	G:G	C:C	C:C	C:C	C:C	G:G	C:C	G:G	A:A
598	T:T	T:T	C:C	G:G	A:A	G:G	C:C	G:C	G:G	C:C	C:C	C:C	C:C	G:G	C:C	G:G	G:A
599	T:T	T:T	C:C	G:G	A:A	G:G	C:C	G:G	G:G	C:C	C:C	C:C	C:C	G:G	C:C	G:G	G:A
600	T:T	T:T	C:C	G:G	A:A	G:G	C:C	G:G	G:G	C:C	C:C	C:C	C:C	G:G	C:C	G:G	A:A
601	T:T	NS	C:C	G:G	A:A	G:G	C:C	G:G	G:G	G:C	C:C	C:C	C:C	G:A	C:C	G:G	G:A
602	T:T	T:T	C:C	G:G	A:A	G:G	C:C	G:G	G:G	C:C	C:C	C:C	C:C	G:G	C:C	G:G	G:A
603	T:T	T:T	C:C	G:A	A:A	G:G	C:C	G:G	G:G	C:C	C:C	C:C	C:C	G:G	C:C	G:G	A:A
604	T:T	T:T	C:C	G:G	A:A	G:G	C:C	G:G	G:G	C:C	C:C	C:C	C:C	G:G	NS	G:G	A:A
605	T:T	T:T	C:C	G:A	A:A	G:G	C:C	G:G	G:G	C:C	C:C	C:C	C:C	NS	C:C	G:G	G:A
606	T:T	T:T	C:C	G:G	A:A	G:G	C:C	G:G	G:G	C:C	C:C	T:C	NS	NS	C:C	G:G	A:A
607	T:T	T:T	C:C	G:G	A:A	G:G	C:C	G:G	G:G	C:C	C:C	C:C	C:C	G:G	C:C	G:G	G:A
608	T:T	T:T	C:C	G:G	A:A	G:G	C:C	G:G	G:G	C:C	C:C	C:C	C:C	G:G	C:C	G:G	G:A
614	T:T	T:T	C:C	G:G	A:A	G:G	C:C	G:G	G:G	C:C	C:C	C:C	C:C	G:G	C:C	G:G	G:A
615	T:T	T:T	C:C	G:A	A:A	G:G	C:C	G:G	G:G	C:C	C:C	C:C	C:C	G:G	C:C	G:G	G:A
616	T:T	T:T	C:T	G:G	A:A	G:G	C:C	G:G	G:G	C:C	C:C	C:C	C:C	G:G	C:C	G:A	A:A
617	T:T	T:T	C:C	G:G	A:A	G:G	C:C	G:G	G:G	C:C	C:C	C:C	C:C	G:G	C:C	G:G	G:A
618	T:T	T:T	C:C	G:G	A:A	G:G	C:C	G:G	G:G	C:C	C:C	C:C	C:C	G:G	C:C	G:G	G:A
619	T:T	T:T	C:C	G:G	A:A	G:G	C:C	G:G	G:G	C:C	C:C	C:C	C:C	G:G	C:C	G:G	A:A
620	T:T	T:T	C:T	G:G	A:A	G:G	C:C	G:G	G:G	C:C	C:C	C:C	C:C	G:G	C:C	G:G	G:A
621	T:T	T:T	C:C	G:G	A:A	G:G	C:C	G:G	G:G	C:C	C:C	C:C	C:C	G:G	C:C	G:G	G:A
622	T:T	T:T	C:C	G:G	A:A	G:G	C:C	G:G	G:G	C:C	T:C	C:C	C:C	G:G	C:C	G:G	G:A
623	T:T	T:T	C:C	G:G	A:A	G:G	C:C	G:G	G:G	C:C	C:C	C:C	C:C	G:G	C:C	G:G	G:A
624	T:T	T:T	C:C	G:G	A:A	G:G	C:C	G:G	G:G	C:C	C:C	C:C	C:C	NS	C:C	NS	NS
625	T:T	NS	C:C	NS	NS	G:G	C:C	G:G	G:G	C:C	C:C	C:C	C:C	NS	C:C	G:G	A:A
626	T:T	T:T	C:C	G:G	A:A	G:G	C:C	G:G	G:G	C:C	C:C	C:C	C:C	G:G	C:C	G:G	G:A
627	T:T	T:T	C:C	G:G	G:A	G:G	C:C	G:G	G:G	C:C	C:C	C:C	C:C	G:G	C:C	G:G	G:A
628	T:T	T:T	C:C	G:G	NS	G:G	C:C	NS	G:G	C:C	T:C	C:C	C:C	NS	C:C	G:G	A:A
629	T:T	NS	C:T	G:G	NS	G:G	C:C	NS	G:G	C:C	C:C	C:C	C:C	G:A	C:C	G:G	G:A
630	T:T	NS	C:C	NS	NS	NS	NS	NS	NS	NS	NS	NS	NS	NS	NS	NS	NS
631	T:T	T:T	C:C	G:G	A:A	G:G	C:C	G:G	G:G	C:C	C:C	C:C	C:C	G:G	C:C	G:G	G:G
632	T:T	T:T	C:C	G:G	A:A	G:G	T:C	G:G	G:G	C:C	C:C	C:C	C:C	G:G	C:C	G:G	G:A
RY-1	T:T	T:T	C:C	G:G	A:A	G:G	C:C	G:G	G:G	C:C	C:C	C:C	C:C	G:G	C:C	G:G	G:A
RY-2	T:T	T:T	C:C	G:G	A:A	G:G	NS	G:G	G:G	C:C	C:C	C:C	NS	G:G	C:C	G:G	A:A
RY-3	T:T	T:T	C:C	G:G	NS	NS	NS	NS	NS	NS	NS	NS	C:C	NS	NS	G:G	G:A
K-62	T:T	T:T	C:C	G:G	NS	NS	NS	NS	NS	NS	NS	NS	C:C	NS	NS	G:G	A:A
M-1-1	T:T	T:T	C:C	G:G	NS	NS	NS	NS	NS	NS	NS	NS	C:C	NS	NS	G:G	G:A
M-2-1	T:T	NS	C:C	G:G	NS	NS	NS	NS	NS	NS	NS	NS	NS	NS	NS	G:G	A:A
M-7-1	T:T	T:T	C:C	G:G	NS	NS	NS	NS	NS	NS	NS	NS	C:C	NS	NS	G:G	G:A
M-12-1	T:T	T:T	C:C	G:G	NS	NS	NS	NS	NS	NS	NS	NS	C:C	NS	NS	G:G	A:A
M-13-1	T:T	T:T	C:C	G:G	NS	NS	NS	NS	NS	NS	NS	NS	C:C	NS	NS	G:G	G:A
P-1-1	T:T	T:T	C:C	G:G	NS	NS	NS	NS	NS	NS	NS	NS	C:C	NS	NS	G:G	A:A
P-8-1	T:T	T:T	C:C	NS	NS	NS	NS	NS	NS	NS	NS	NS	C:C	NS	NS	G:G	G:A
P-12-1	T:T	T:T	C:C	G:G	NS	NS	NS	NS	NS	NS	NS	NS	C:C	NS	NS	G:G	G:G
P-14-1	T:T	T:T	C:C	G:G	NS	G:G	C:C	G:G	G:G	G:C	C:C	C:C	C:A	G:G	C:C	G:G	A:A
GJ-22	T:T	T:T	C:C	G:G	NS	NS	NS	NS	NS	NS	NS	NS	C:C	NS	NS	G:G	G:A
KM-1	T:T	T:T	C:C	G:G	NS	NS	NS	NS	NS	NS	NS	NS	C:C	NS	NS	G:G	G:G
HH-1	T:T	T:T	C:C	G:G	NS	NS	NS	NS	NS	NS	NS	NS	C:C	NS	NS	G:G	A:A
RY-4	T:T	T:T	C:C	G:G	NS	NS	NS	NS	NS	NS	NS	NS	C:C	NS	NS	G:G	G:A
KM-2	T:T	T:T	C:C	G:G	NS	NS	NS	NS	NS	NS	NS	NS	C:C	NS	NS	G:G	A:A
RY-5	T:T	T:T	C:C	G:G	NS	NS	NS	NS	NS	NS	NS	NS	C:C	NS	NS	G:G	G:A
HH-2	T:T	T:T	C:C	G:G	NS	NS	NS	NS	NS	NS	NS	NS	C:C	NS	NS	G:G	A:A
RY-6	T:T	NS	C:C	G:G	A:A	G:G	C:C	G:G	G:G	C:C	C:C	C:C	C:C	G:G	C:C	G:G	A:A
GJ-1	T:T	T:T	C:C	G:G	A:A	G:G	C:C	G:G	G:G	C:C	C:C	C:C	C:C	G:G	C:C	G:G	A:A
16-05	T:C	ND	C:C	ND	ND	ND	ND	ND	ND	ND	ND	ND	ND	ND	ND	G:G	A:A
16-06	T:T	ND	C:C	ND	ND	ND	ND	ND	ND	ND	ND	ND	ND	ND	ND	G:G	G:A
16-07	T:T	ND	C:C	ND	ND	ND	ND	ND	ND	ND	ND	ND	ND	ND	ND	G:G	A:A
16-08	T:T	ND	C:C	ND	ND	ND	ND	ND	ND	ND	ND	ND	ND	ND	ND	G:G	A:A
16-20	T:T	ND	C:C	ND	ND	ND	ND	ND	ND	ND	ND	ND	ND	ND	ND	G:G	A:A
16-21	T:T	ND	C:C	ND	ND	ND	ND	ND	ND	ND	ND	ND	ND	ND	ND	G:G	G:A
16-26	T:T	ND	C:T	ND	ND	ND	ND	ND	ND	ND	ND	ND	ND	ND	ND	G:G	A:A
16-30	T:T	ND	NS	ND	ND	ND	ND	ND	ND	ND	ND	ND	ND	ND	ND	NS	NS
16-33	T:C	ND	C:C	ND	ND	ND	ND	ND	ND	ND	ND	ND	ND	ND	ND	G:G	A:A
16-34	T:T	ND	C:C	ND	ND	ND	ND	ND	ND	ND	ND	ND	ND	ND	ND	G:G	NS
16-35	T:T	ND	C:C	ND	ND	ND	ND	ND	ND	ND	ND	ND	ND	ND	ND	NS	A:A
16-42	T:T	ND	C:C	ND	ND	ND	ND	ND	ND	ND	ND	ND	ND	ND	ND	G:G	NS
16-44	T:T	ND	C:C	ND	ND	ND	ND	ND	ND	ND	ND	ND	ND	ND	ND	G:G	G:A
16-46	T:T	ND	C:C	ND	ND	ND	ND	ND	ND	ND	ND	ND	ND	ND	ND	G:G	NS
16-51	T:T	ND	C:C	ND	ND	ND	ND	ND	ND	ND	ND	ND	ND	ND	ND	G:G	A:A
16-56	T:T	ND	C:C	ND	ND	ND	ND	ND	ND	ND	ND	ND	ND	ND	ND	G:G	NS
16-58	T:T	ND	C:C	ND	ND	ND	ND	ND	ND	ND	ND	ND	ND	ND	ND	G:G	A:A
16-62	T:T	ND	C:C	ND	ND	ND	ND	ND	ND	ND	ND	ND	ND	ND	ND	G:G	G:A
16-90	T:T	ND	C:C	ND	ND	ND	ND	ND	ND	ND	ND	ND	ND	ND	ND	G:G	G:G
17-02	T:T	ND	C:C	ND	ND	ND	ND	ND	ND	ND	ND	ND	ND	ND	ND	G:G	NS
17-04	T:C	ND	C:C	ND	ND	ND	ND	ND	ND	ND	ND	ND	ND	ND	ND	G:G	NS
17-05	T:T	ND	C:C	ND	ND	ND	ND	ND	ND	ND	ND	ND	ND	ND	ND	G:G	A:A
17-10	T:T	ND	C:C	ND	ND	ND	ND	ND	ND	ND	ND	ND	ND	ND	ND	G:G	A:A
17-15	T:T	ND	C:C	ND	ND	ND	ND	ND	ND	ND	ND	ND	ND	ND	ND	G:G	G:A
17-16	T:T	ND	C:C	ND	ND	ND	ND	ND	ND	ND	ND	ND	ND	ND	ND	G:G	A:A
17-18	T:T	ND	C:C	ND	ND	ND	ND	ND	ND	ND	ND	ND	ND	ND	ND	G:G	G:A
17-21	T:T	ND	C:C	ND	ND	ND	ND	ND	ND	ND	ND	ND	ND	ND	ND	G:G	G:G
17-22	T:T	ND	C:C	ND	ND	ND	ND	ND	ND	ND	ND	ND	ND	ND	ND	G:G	A:A
17-23	T:T	ND	C:C	ND	ND	ND	ND	ND	ND	ND	ND	ND	ND	ND	ND	G:A	G:A
17-29	T:T	ND	C:C	ND	ND	ND	ND	ND	ND	ND	ND	ND	ND	ND	ND	G:G	NS
17-30	T:T	ND	C:C	ND	ND	ND	ND	ND	ND	ND	ND	ND	ND	ND	ND	NS	A:A
17-31	T:T	ND	C:C	ND	ND	ND	ND	ND	ND	ND	ND	ND	ND	ND	ND	NS	NS
17-33	T:T	ND	C:C	ND	ND	ND	ND	ND	ND	ND	ND	ND	ND	ND	ND	G:G	G:G
17-34	T:T	ND	C:C	ND	ND	ND	ND	ND	ND	ND	ND	ND	ND	ND	ND	G:G	G:A
17-35	T:T	ND	C:C	ND	ND	ND	ND	ND	ND	ND	ND	ND	ND	ND	ND	G:G	A:A
17-38	T:T	ND	C:C	ND	ND	ND	ND	ND	ND	ND	ND	ND	ND	ND	ND	G:G	G:A
17-40	T:T	ND	C:C	ND	ND	ND	ND	ND	ND	ND	ND	ND	ND	ND	ND	G:A	G:A
17-45	T:T	ND	C:C	ND	ND	ND	ND	ND	ND	ND	ND	ND	ND	ND	ND	G:G	G:A
17-57	T:T	ND	NS	ND	ND	ND	ND	ND	ND	ND	ND	ND	ND	ND	ND	NS	NS
Controls
249C1 1	T:T	C:C	C:C	G:G	NS	T:G	T:C	G:G	G:A	C:C	T:C	C:C	A:A	NS	T:C	G:A	G:G
292C1 1	T:T	T:C	C:C	G:G	G:A	G:G	C:C	G:G	G:G	C:C	T:C	C:C	C:A	G:A	T:C	G:A	G:A
XY-121-7 2	T:T	T:T	C:C	G:G	A:A	G:G	C:C	G:G	G:G	C:C	C:C	C:C	C:C	G:G	C:C	G:G	G:G
148C3 4	T:T	T:T	C:C	G:G	A:A	G:G	C:C	G:G	G:A	C:C	C:C	C:C	C:A	G:A	C:C	G:A	G:A
XY-102-6 6	T:C	T:T	C:T	G:G	G:A	G:G	C:C	G:G	G:G	C:C	C:C	T:C	C:C	G:G	C:C	G:G	G:A
XY-102-8 6	T:T	T:T	C:T	G:G	A:A	G:G	C:C	G:C	G:G	C:C	C:C	T:C	C:C	G:G	C:C	G:G	G:A
153C37	T:T	T:T	C:C	G:G	A:A	G:G	C:C	G:G	G:G	C:C	C:C	C:C	C:C	G:G	C:C	G:G	A:A
359C2 9	T:T	T:T	C:C	G:G	A:A	G:G	C:C	G:G	G:G	G:C	C:C	C:C	C:C	NS	C:C	G:G	A:A
55C1 14	T:T	T:T	C:C	G:G	A:A	G:G	C:C	G:G	G:G	C:C	C:C	C:C	C:C	G:G	C:C	G:G	A:A
55C2 14	T:C	T:T	C:C	G:G	A:A	G:G	C:C	G:G	G:G	C:C	C:C	C:C	C:C	G:G	C:C	G:G	G:A
136C1 15	T:T	T:T	C:C	G:G	A:A	T:G	T:C	G:G	G:G	C:C	T:C	C:C	C:C	G:A	C:C	G:G	G:A
136C2 15	T:T	T:T	C:C	G:G	A:A	T:G	T:C	G:G	G:G	C:C	C:C	C:C	C:A	G:A	C:C	G:G	G:A
244C1 16	T:T	T:T	C:C	G:G	A:A	T:G	T:C	G:G	G:G	C:C	T:C	C:C	C:C	G:G	C:C	G:G	A:A
270C2 18	T:T	T:T	C:C	G:G	A:A	G:G	C:C	G:G	G:G	C:C	C:C	C:C	C:C	G:G	C:C	G:G	G:A
272C2 19	T:T	T:T	C:T	G:G	A:A	G:G	C:C	G:G	G:G	G:C	C:C	C:C	C:C	G:G	C:C	G:G	A:A
339C1 20	T:T	T:C	C:C	G:G	A:A	NS	C:C	G:G	G:G	G:C	C:C	C:C	C:A	G:A	NS	G:G	G:A
339C2 20	T:T	T:T	C:C	G:G	A:A	NS	C:C	G:G	NS	C:C	C:C	C:C	C:C	G:G	C:C	G:G	A:A
345C2 21	T:T	NS	C:C	G:A	NS	G:G	C:C	G:G	NS	C:C	NS	T:T	NS	G:A	T:C	G:A	G:A
345C3 21	T:T	T:T	C:C	G:G	A:A	G:G	C:C	G:G	G:G	C:C	C:C	C:C	C:C	G:G	C:C	G:A	A:A
345C4 21	T:T	T:T	C:C	G:G	NS	G:G	C:C	G:G	G:G	C:C	C:C	C:C	C:A	G:G	C:C	G:A	A:A
346C1 22	T:T	T:T	C:C	G:G	A:A	G:G	C:C	G:G	G:G	C:C	NS	C:C	C:C	G:G	C:C	G:G	A:A
346C2 22	T:T	T:T	C:C	G:G	A:A	NS	C:C	G:G	G:G	C:C	C:C	C:C	C:C	G:G	C:C	G:G	G:A
346C3 22	T:T	T:T	C:C	G:G	A:A	G:G	C:C	G:G	G:G	C:C	C:C	C:C	C:C	G:G	C:C	G:G	A:A
362C2 23	T:T	T:T	C:C	G:G	A:A	G:G	C:C	G:G	G:G	C:C	C:C	C:C	C:C	G:G	C:C	G:G	G:A
398C2 24	T:T	T:T	C:C	G:G	A:A	G:G	C:C	G:G	G:G	C:C	C:C	C:C	C:C	G:G	C:C	G:G	A:A
398C3 24	T:T	NS	C:C	G:G	A:A	G:G	C:C	G:G	G:G	C:C	C:C	C:C	C:C	G:G	C:C	G:G	A:A
407C3 25	T:T	T:T	C:C	G:G	NS	G:G	C:C	G:G	G:G	C:C	C:C	T:C	C:C	G:G	C:C	G:G	A:A
2-9 27	T:T	T:T	C:C	G:G	A:A	G:G	C:C	G:G	G:G	C:C	C:C	C:C	C:C	G:G	C:C	G:G	G:A
18-5 28	T:T	T:T	C:C	G:G	A:A	G:G	C:C	G:G	G:G	C:C	C:C	C:C	C:C	G:G	C:C	G:G	G:A
18-6 28	T:T	T:T	C:C	G:G	A:A	G:G	C:C	G:G	G:G	C:C	C:C	C:C	C:C	G:G	C:C	G:G	A:A
B10-2-1 29	T:T	NS	C:C	G:G	A:A	G:G	C:C	G:G	G:G	C:C	T:C	C:C	C:A	G:A	C:C	G:G	A:A
B10-2-10 29	T:C	NS	C:C	A:A	A:A	G:G	C:C	G:G	G:G	C:C	T:C	C:C	C:A	G:G	T:C	G:G	A:A
B10-2-11 29	T:T	T:T	C:C	G:G	A:A	G:G	C:C	G:G	G:G	C:C	T:C	C:C	C:A	G:A	C:C	G:G	A:A
B10-2-12 29	T:T	T:T	C:C	G:G	A:A	G:G	C:C	G:G	G:G	C:C	C:C	C:C	C:A	G:G	C:C	G:G	A:A
B10-2-13 29	T:T	T:T	C:C	G:G	A:A	G:G	C:C	G:G	G:G	C:C	C:C	C:C	C:C	G:G	C:C	G:G	G:A
B10-2-14 29	T:T	T:T	C:C	G:G	A:A	G:G	NS	G:G	G:A	C:C	C:C	C:C	C:A	G:A	C:C	G:G	A:A
B10-2-15 29	T:T	T:T	C:C	G:G	G:A	G:G	C:C	G:G	G:A	G:C	C:C	C:C	C:C	G:G	C:C	G:G	A:A
B10-2-16 29	T:T	T:T	C:C	G:G	A:A	G:G	C:C	G:G	G:A	C:C	T:C	C:C	C:C	G:G	C:C	G:G	A:A
B10-2-17 29	T:T	T:T	C:C	G:G	A:A	G:G	C:C	G:G	G:G	C:C	T:C	C:C	A:A	G:A	C:C	G:G	A:A
B10-2-19 29	T:T	T:T	C:C	NS	A:A	T:G	T:C	G:G	NS	C:C	C:C	C:C	C:C	G:G	C:C	G:G	A:A
B10-2-20 29	T:T	T:T	C:C	G:G	A:A	G:G	C:C	G:G	NS	C:C	C:C	C:C	C:A	G:G	C:C	G:G	A:A
B10-2-21 29	T:T	T:T	C:C	G:A	A:A	G:G	C:C	G:G	G:A	C:C	C:C	C:C	C:A	G:G	C:C	G:G	A:A
B10-2-22 29	T:T	T:T	C:C	G:G	A:A	G:G	C:C	G:G	G:A	C:C	C:C	C:C	C:A	G:G	C:C	G:A	G:A
B10-2-23 29	T:T	T:T	C:C	G:G	A:A	G:G	C:C	G:G	G:G	C:C	T:C	C:C	C:A	G:A	C:C	G:A	G:A
B10-2-24 29	T:T	T:T	C:C	G:G	A:A	G:G	C:C	G:G	G:A	C:C	C:C	C:C	C:A	G:G	C:C	G:G	G:A
B8-1-2 30	T:T	T:C	C:C	G:G	A:A	G:G	C:C	G:G	G:G	C:C	T:C	C:C	C:C	G:G	T:C	G:A	A:A
B8-1-3 30	T:T	T:C	C:C	G:G	A:A	G:G	C:C	G:G	G:G	C:C	C:C	C:C	C:C	G:G	T:C	G:A	G:A
B8-1-4 30	T:T	T:T	C:C	G:G	A:A	G:G	C:C	G:G	G:G	C:C	C:C	C:C	C:C	G:G	C:C	G:G	G:G
D6-1-1 31	T:T	T:T	C:C	G:G	A:A	G:G	C:C	G:G	G:G	C:C	C:C	C:C	C:C	G:G	C:C	G:G	A:A
D6-1-3 31	T:T	T:T	C:C	G:G	A:A	G:G	C:C	G:G	G:G	C:C	C:C	C:C	C:C	G:G	C:C	G:G	G:A
E7-1-2 32	T:T	T:T	C:T	G:G	A:A	G:G	C:C	G:G	G:G	C:C	NS	T:C	C:C	G:G	C:C	G:G	G:A
GJ-18 33	T:T	T:T	C:C	G:G	NS	NS	NS	NS	NS	NS	NS	NS	C:C	NS	NS	G:G	G:A
GJ-20 34	T:T	T:T	C:C	G:G	NS	NS	NS	NS	NS	NS	NS	NS	C:C	NS	NS	G:A	G:A
HH-13-12 35	T:T	T:T	C:C	G:G	NS	NS	NS	NS	NS	NS	NS	NS	C:C	NS	NS	G:G	G:A
H3-1-1 36	T:T	T:T	C:C	G:G	A:A	G:G	C:C	G:C	G:G	C:C	C:C	C:C	C:C	G:G	C:C	G:G	G:A
H3-1-2 36	T:T	T:T	C:C	G:G	A:A	G:G	C:C	G:C	G:G	C:C	C:C	C:C	C:C	G:G	C:C	G:G	A:A
H3-1-3 36	T:T	T:T	C:C	G:G	A:A	G:G	C:C	G:C	G:G	C:C	C:C	C:C	C:C	G:G	C:C	G:G	G:A
HH-13-11 37	T:T	T:T	C:C	G:G	NS	NS	NS	NS	NS	NS	NS	NS	C:C	NS	NS	G:G	A:A
M-10-2 38	T:T	T:T	C:C	G:G	NS	NS	NS	NS	NS	NS	NS	NS	C:C	NS	NS	G:G	G:A
M-10-3 38	T:T	T:T	C:C	G:G	NS	NS	NS	NS	NS	NS	NS	NS	C:C	NS	NS	G:G	G:A
M-10-4 38	T:T	T:T	C:C	G:G	NS	NS	NS	NS	NS	NS	NS	NS	C:C	NS	NS	G:G	A:A
M-11-3 39	T:T	T:T	C:C	G:G	NS	NS	NS	NS	NS	NS	NS	NS	C:C	NS	NS	G:G	G:A
M-3-2 40	T:T	T:T	C:C	G:G	NS	NS	NS	NS	NS	NS	NS	NS	C:C	NS	NS	G:A	A:A
M-3-4 40	T:T	T:T	C:C	G:G	NS	NS	NS	NS	NS	NS	NS	NS	C:C	NS	NS	G:A	A:A
M-4-3 41	T:T	T:T	C:C	NS	NS	NS	NS	NS	NS	NS	NS	NS	C:C	NS	NS	G:G	G:G
M-4-4 41	T:T	T:T	C:C	NS	NS	NS	NS	NS	NS	NS	NS	NS	C:C	NS	NS	G:G	G:G
M-5-3 42	T:T	T:T	C:C	G:G	NS	NS	NS	NS	NS	NS	NS	NS	C:C	NS	NS	G:G	G:A
M-6-2 43	T:T	T:T	C:C	G:G	NS	NS	NS	NS	NS	NS	NS	NS	C:C	NS	NS	G:G	G:A
M-6-3 43	T:T	T:T	C:C	G:G	NS	NS	NS	NS	NS	NS	NS	NS	C:C	NS	NS	G:G	A:A
M-6-4 43	T:T	T:T	C:C	G:G	NS	NS	NS	NS	NS	NS	NS	NS	C:C	NS	NS	G:G	G:G
M-8-2 44	T:T	T:T	C:C	G:G	NS	NS	NS	NS	NS	NS	NS	NS	C:C	NS	NS	G:G	A:A
M-8-3 44	T:T	T:T	C:C	G:G	NS	NS	NS	NS	NS	NS	NS	NS	C:C	NS	NS	G:G	A:A
M-8-4 44	T:T	T:T	C:C	G:G	NS	NS	NS	NS	NS	NS	NS	NS	C:C	NS	NS	G:G	G:G
M-8-6 44	T:T	T:T	C:C	G:G	NS	NS	NS	NS	NS	NS	NS	NS	C:C	NS	NS	G:G	G:A
M-9-2 45	T:T	T:T	C:C	G:G	A:A	G:G	C:C	G:G	G:A	C:C	C:C	T:C	C:A	G:G	C:C	G:G	A:A
M-9-3 45	T:T	T:T	C:C	NS	NS	NS	NS	NS	NS	NS	NS	NS	C:A	NS	NS	G:G	A:A
M-9-4 45	T:T	T:T	C:C	NS	NS	NS	NS	NS	NS	NS	NS	NS	NS	NS	NS	G:G	A:A
P-15-2 46	T:T	T:T	C:C	G:G	NS	NS	NS	NS	NS	NS	NS	NS	NS	NS	NS	G:A	G:A
P-2-2 47	T:T	T:T	C:C	G:G	NS	NS	NS	NS	NS	NS	NS	NS	C:C	NS	NS	G:A	A:A
P-4-2 48	T:C	T:T	C:C	G:G	A:A	G:G	C:C	G:G	G:G	C:C	T:C	C:C	C:A	NS	C:C	G:G	G:A
P-4-4 48	T:C	T:T	C:C	G:G	A:A	NS	C:C	G:G	G:G	C:C	T:C	C:C	C:C	NS	C:C	G:G	G:A
P-6-3 49	T:T	NS	C:C	NS	NS	NS	NS	NS	NS	NS	NS	NS	NS	NS	NS	G:G	G:A
P-6-4 49	T:C	T:T	C:C	G:G	A:A	G:G	C:C	G:G	G:G	C:C	C:C	C:C	C:C	G:G	C:C	G:A	A:A
4-5	T:T	T:T	C:C	NS	A:A	G:G	C:C	G:G	G:G	C:C	C:C	C:C	C:C	G:G	C:C	G:G	G:A
4-6	T:T	T:T	C:C	G:G	A:A	G:G	C:C	G:C	G:G	C:C	C:C	C:C	C:C	G:G	C:C	G:G	A:A
54-2	T:T	T:T	C:C	G:G	A:A	G:G	C:C	G:G	G:G	C:C	C:C	T:C	C:A	G:G	C:C	G:G	G:A
B11-1-11 50	T:T	T:T	C:C	G:G	A:A	G:G	C:C	G:G	G:G	C:C	C:C	C:C	C:A	G:A	C:C	G:G	A:A
B11-1-13 50	T:T	T:T	C:C	G:G	A:A	G:G	C:C	G:G	G:G	G:C	C:C	C:C	C:C	G:A	C:C	G:A	A:A
B11-1-16 50	T:T	T:T	C:C	G:G	NS	NS	NS	NS	NS	NS	NS	NS	C:C	NS	NS	G:G	A:A
B11-1-17 50	T:C	T:T	C:C	G:G	A:A	G:G	C:C	G:G	G:G	C:C	C:C	C:C	C:C	NS	C:C	G:A	G:A
B11-1-2 50	T:T	T:T	C:C	G:G	A:A	G:G	C:C	G:G	G:G	C:C	C:C	C:C	C:A	G:G	C:C	G:G	A:A
B11-1-5 50	T:T	T:T	C:C	G:A	A:A	T:T	T:T	G:G	G:G	C:C	C:C	NS	C:A	G:G	C:C	G:G	A:A
B13-1-1	T:T	T:T	C:C	G:G	A:A	G:G	C:C	G:G	G:G	C:C	C:C	C:C	C:A	G:G	C:C	G:G	G:G
E4-1-1	T:T	T:T	C:C	G:G	A:A	G:G	C:C	G:G	G:G	C:C	C:C	C:C	C:C	G:G	C:C	G:G	A:A
E4-1-2	T:T	T:T	C:C	G:G	A:A	G:G	C:C	G:G	G:G	C:C	C:C	C:C	C:C	G:G	C:C	G:G	A:A
E4-1-3	T:T	T:T	C:C	G:G	A:A	G:G	C:C	G:G	G:G	C:C	C:C	C:C	C:C	G:G	C:C	G:G	A:A
E4-1-4	T:T	T:T	C:C	G:G	A:A	G:G	C:C	G:G	G:G	C:C	C:C	C:C	C:C	G:G	C:C	G:G	A:A
E8-1-6	T:T	T:T	C:C	G:G	A:A	G:G	C:C	G:G	G:G	C:C	C:C	C:C	C:C	G:G	C:C	G:G	G:A
E8-1-7	NS	T:T	C:C	G:G	A:A	G:G	C:C	G:G	G:G	C:C	C:C	C:C	C:C	G:G	C:C	G:G	G:G
E8-1-8	T:T	T:T	C:C	G:G	A:A	G:G	C:C	G:G	G:G	C:C	C:C	C:C	C:C	G:G	C:C	G:G	A:A
E9-1-1	T:T	T:T	C:C	G:G	A:A	T:G	T:C	G:G	G:G	C:C	C:C	C:C	C:C	G:G	C:C	G:G	G:A
F6-1-2	T:T	T:T	C:C	G:G	A:A	G:G	C:C	G:G	G:G	C:C	C:C	C:C	C:C	G:G	C:C	G:G	G:A
F6-1-4	T:T	T:T	C:C	G:G	A:A	G:G	C:C	G:C	G:G	C:C	C:C	C:C	C:C	G:G	C:C	G:G	G:A
F6-1-5	T:T	T:T	C:C	G:G	A:A	G:G	C:C	G:G	G:G	C:C	C:C	C:C	C:C	G:G	C:C	G:A	A:A
F6-1-7	T:T	T:T	C:C	G:G	A:A	G:G	C:C	G:G	G:G	C:C	C:C	C:C	C:C	G:G	C:C	G:A	A:A
F6-1-8	T:T	T:T	C:C	G:G	A:A	G:G	C:C	G:G	G:G	C:C	C:C	C:C	C:C	G:G	C:C	G:G	A:A
H2-1-1	T:T	T:T	C:C	G:G	A:A	G:G	C:C	G:C	G:G	G:C	C:C	C:C	C:C	G:G	C:C	G:G	A:A
H2-1-2	T:T	T:C	C:C	G:G	A:A	G:G	C:C	G:C	G:G	C:C	C:C	C:C	C:A	G:A	T:C	G:G	G:A
H2-1-3	T:T	T:T	C:C	G:A	A:A	G:G	C:C	G:G	G:G	C:C	C:C	C:C	C:C	G:G	C:C	G:G	G:A
HH-C-1	T:T	T:T	C:C	G:G	A:A	G:G	C:C	G:C	G:G	C:C	C:C	C:C	C:C	G:G	C:C	G:G	A:A
HH-C-2	T:T	T:T	C:C	G:G	A:A	G:G	NS	G:G	G:G	C:C	T:C	C:C	C:C	G:G	C:C	G:G	A:A
HH-C-3	T:T	T:T	C:C	G:G	A:A	G:G	C:C	G:C	G:G	G:C	T:C	C:C	C:C	G:G	C:C	G:A	A:A
HH-C-4	T:T	T:T	C:C	G:G	A:A	G:G	C:C	G:C	G:G	C:C	NS	C:C	C:C	G:G	C:C	G:A	A:A
HH-C-6	T:T	NS	C:C	A:A	A:A	NS	C:C	G:G	NS	NS	C:C	C:C	NS	G:G	NS	G:G	G:G
HH-C-7	T:T	T:T	C:C	G:G	A:A	G:G	C:C	G:G	G:G	C:C	C:C	C:C	C:C	G:G	C:C	G:G	A:A
12-2	T:T	T:T	C:C	G:G	A:A	G:G	C:C	G:G	G:G	C:C	C:C	C:C	C:C	G:G	C:C	G:G	G:A
15-3	T:T	T:T	C:C	G:G	A:A	G:G	C:C	G:G	G:G	C:C	C:C	C:C	C:C	G:G	C:C	G:G	A:A
17-1	T:T	T:T	C:C	G:G	G:A	G:G	C:C	G:G	G:G	C:C	C:C	C:C	C:C	G:G	C:C	G:G	G:A
46-5	T:T	T:T	C:C	G:G	A:A	G:G	C:C	G:G	G:G	C:C	C:C	C:C	C:C	G:G	C:C	G:G	G:G
10-3	T:T	T:T	C:C	G:G	A:A	G:G	C:C	G:G	G:G	C:C	C:C	C:C	C:C	NS	C:C	G:G	A:A
10-4	T:T	T:T	C:C	G:G	G:A	G:G	C:C	G:G	G:G	C:C	C:C	C:C	C:C	G:G	C:C	G:G	A:A
1-3	T:T	T:T	C:C	G:G	A:A	G:G	C:C	G:G	G:G	C:C	T:C	C:C	C:C	G:G	C:C	G:G	G:G
16-27	T:T	ND	C:C	ND	ND	ND	ND	ND	ND	ND	ND	ND	ND	ND	ND	G:G	G:A
16-95	T:T	ND	C:C	ND	ND	ND	ND	ND	ND	ND	ND	ND	ND	ND	ND	G:G	A:A
16-98	T:T	ND	C:C	ND	ND	ND	ND	ND	ND	ND	ND	ND	ND	ND	ND	G:A	G:G
18-7	T:T	T:T	C:C	G:G	A:A	G:G	C:C	G:G	G:G	C:C	C:C	C:C	C:C	G:G	C:C	G:G	A:A
2-2	T:T	T:T	C:C	G:G	A:A	G:G	C:C	G:G	G:G	C:C	C:C	C:C	C:C	G:G	C:C	G:G	A:A
22-4	T:T	T:T	C:C	G:G	A:A	G:G	C:C	G:G	G:G	C:C	C:C	C:C	C:C	G:G	C:C	G:A	A:A
22-5	T:T	T:T	C:C	G:G	A:A	G:G	C:C	G:C	G:G	C:C	C:C	C:C	C:C	G:G	C:C	G:G	G:A
24-2	T:T	T:T	C:C	G:G	A:A	G:G	C:C	G:G	G:G	C:C	C:C	C:C	C:C	G:G	C:C	G:G	G:A
24-5	T:T	T:T	C:C	G:G	A:A	G:G	C:C	G:C	G:G	C:C	C:C	C:C	C:C	G:G	C:C	G:G	A:A
XC25-1	T:T	T:T	C:C	G:G	A:A	G:G	C:C	G:C	G:G	C:C	C:C	C:C	C:C	G:G	C:C	G:G	A:A
XC25-5	T:T	T:T	C:C	G:G	A:A	G:G	C:C	NS	G:G	C:C	T:C	C:C	C:C	G:G	C:C	G:G	G:A
JZ25-5	T:T	NS	C:C	NS	NS	NS	NS	NS	NS	NS	NS	NS	NS	NS	NS	G:G	A:A
28-4	T:T	T:T	C:C	G:G	G:A	G:G	C:C	G:G	G:G	C:C	C:C	C:C	C:C	G:G	C:C	G:G	G:A
30-2	T:T	T:T	C:C	G:G	A:A	G:G	C:C	G:G	G:G	C:C	C:C	C:C	C:C	G:G	C:C	G:G	A:A
31-4	T:T	T:T	C:C	G:G	G:A	G:G	C:C	G:G	G:G	C:C	C:C	C:C	C:C	G:G	C:C	G:G	G:A
31-5	T:T	T:T	C:C	G:G	G:A	G:G	C:C	G:G	G:G	C:C	C:C	C:C	C:C	G:G	C:C	G:G	G:A
31-6	T:T	T:T	C:C	G:G	A:A	G:G	C:C	G:G	G:G	C:C	C:C	C:C	C:C	G:G	C:C	G:G	G:A
3-2	T:T	T:T	C:C	G:G	A:A	G:G	C:C	G:G	G:G	C:C	C:C	C:C	C:C	G:G	C:C	G:G	A:A
3-4	T:T	T:T	C:C	G:G	A:A	G:G	C:C	G:G	G:G	C:C	C:C	C:C	C:C	G:G	C:C	G:G	G:A
3-5	T:T	T:T	C:C	G:G	A:A	G:G	C:C	G:G	G:G	C:C	C:C	C:C	C:C	G:G	C:C	G:G	A:A
YG3-2	T:T	T:T	C:C	G:G	A:A	G:G	T:C	G:G	G:G	C:C	C:C	C:C	C:C	G:G	C:C	G:G	A:A
YG3-3	T:T	T:T	C:C	G:G	A:A	G:G	C:C	G:G	G:G	C:C	C:C	C:C	C:C	G:G	C:C	G:G	A:A
YG3-4	T:T	T:T	C:C	G:G	A:A	G:G	T:C	G:G	G:G	C:C	C:C	C:C	C:C	G:G	C:C	G:G	A:A
YG4-1	T:T	T:T	C:C	G:G	A:A	G:G	C:C	G:G	G:G	C:C	C:C	C:C	C:C	G:G	C:C	G:G	A:A
YG4-2	T:T	T:T	C:C	G:G	A:A	G:G	C:C	G:G	G:G	C:C	C:C	C:C	C:C	G:G	C:C	G:G	A:A
YG9-1	T:T	T:T	C:T	G:G	A:A	G:G	C:C	G:G	G:G	C:C	C:C	C:C	C:C	G:G	C:C	G:G	G:A
YG9-2	T:T	T:T	C:C	G:G	A:A	G:G	C:C	G:G	G:G	C:C	C:C	C:C	C:C	G:G	C:C	G:G	A:A
33-3	T:T	T:T	C:C	G:G	A:A	G:G	C:C	G:G	G:G	C:C	C:C	C:C	NS	G:G	C:C	G:G	G:A
33-7	T:T	T:T	C:C	G:G	A:A	G:G	C:C	G:G	G:G	C:C	C:C	C:C	C:C	G:G	C:C	G:G	A:A
34-5	T:T	T:T	C:C	G:G	A:A	G:G	C:C	G:G	G:G	C:C	C:C	C:C	C:C	G:G	C:C	G:G	A:A
36-1	T:T	T:T	C:C	G:G	A:A	G:G	C:C	G:G	G:G	C:C	C:C	C:C	C:C	G:G	C:C	G:G	A:A
36-3	T:T	T:T	C:C	G:G	A:A	G:G	C:C	G:G	G:G	C:C	T:C	C:C	C:C	G:G	C:C	G:G	A:A
36-5	T:T	T:T	C:C	G:G	A:A	G:G	C:C	G:G	G:G	C:C	T:C	C:C	C:C	G:G	C:C	G:G	A:A
37-2	T:T	T:T	C:C	G:G	A:A	G:G	C:C	G:G	G:G	C:C	C:C	T:C	C:C	G:G	C:C	G:G	A:A
38-6	T:T	T:T	C:C	G:G	G:A	G:G	C:C	G:G	G:G	C:C	C:C	C:C	C:C	G:G	C:C	G:G	A:A
41-2	T:T	T:T	C:C	G:G	A:A	G:G	C:C	G:G	G:G	C:C	T:C	C:C	C:C	G:G	C:C	G:A	G:A
41-5	T:T	T:T	C:C	G:G	A:A	G:G	C:C	G:G	G:G	C:C	C:C	C:C	C:C	G:G	C:C	G:G	A:A
44-2	T:T	T:T	C:C	G:G	A:A	G:G	C:C	G:G	G:G	C:C	C:C	T:C	C:C	G:G	C:C	G:A	G:A
5-4	T:T	T:T	C:C	G:G	G:A	G:G	C:C	G:G	G:G	C:C	C:C	C:C	C:C	G:G	C:C	G:G	G:A
5-5	T:T	T:T	C:C	G:G	A:A	G:G	C:C	G:G	G:G	C:C	C:C	C:C	NS	G:G	C:C	G:G	G:A
6-6	T:T	T:T	C:C	G:G	A:A	G:G	C:C	G:G	G:G	G:C	C:C	NS	C:C	G:G	C:C	G:G	A:A
7-3	T:T	T:T	C:C	G:G	A:A	G:G	C:C	G:G	G:G	C:C	T:C	C:C	C:C	G:G	C:C	G:G	A:A
8-2	T:T	T:T	C:C	NS	A:A	G:G	C:C	G:G	G:G	C:C	C:C	C:C	C:C	G:G	C:C	G:G	A:A
46-2	T:T	T:T	C:C	G:G	A:A	G:G	C:C	G:G	G:G	C:C	C:C	T:C	C:C	G:G	C:C	G:G	G:G
46-4	T:T	T:T	C:C	G:G	A:A	G:G	C:C	G:G	G:G	C:C	C:C	T:C	C:C	G:G	C:C	G:G	G:G
48-3	T:T	T:T	C:C	G:G	A:A	G:G	C:C	G:G	G:G	C:C	C:C	C:C	C:C	G:G	C:C	G:G	G:A
56-2	T:T	T:T	C:C	G:G	A:A	G:G	C:C	G:G	G:G	C:C	C:C	C:C	C:C	G:G	C:C	G:G	G:A
56-3	T:T	T:T	C:C	G:G	A:A	G:G	C:C	G:G	G:G	C:C	C:C	C:C	C:C	G:G	C:C	G:G	G:A
57-3	T:T	NS	C:C	G:G	NS	G:G	C:C	G:G	G:G	C:C	C:C	C:C	C:C	NS	C:C	G:G	G:A
57-4	T:T	T:T	C:C	G:G	A:A	G:G	C:C	G:G	G:G	C:C	C:C	C:C	C:C	G:G	C:C	G:G	G:A
57-5	T:T	T:T	C:C	G:G	G:A	G:G	C:C	G:G	G:G	C:C	C:C	C:C	C:C	G:G	C:C	G:G	G:G
57-6	T:T	T:T	C:C	G:G	A:A	G:G	C:C	G:G	G:G	C:C	C:C	C:C	C:C	G:G	C:C	G:G	G:A
RY-H1	T:T	T:T	C:C	G:G	NS	NS	NS	NS	NS	NS	NS	NS	C:C	NS	NS	G:G	G:G
HH-N-1	T:T	T:T	C:C	G:G	A:A	G:G	C:C	G:G	NS	C:C	C:C	C:C	C:C	G:G	C:C	G:A	A:A
HH-N-2	T:T	T:T	C:C	G:G	A:A	G:G	C:C	G:G	G:G	C:C	C:C	C:C	C:C	G:G	C:C	G:A	A:A
HH-N-3	T:T	T:T	C:C	G:G	A:A	G:G	C:C	G:G	G:G	C:C	C:C	C:C	C:C	G:G	C:C	G:A	A:A
HH-N-4	T:T	T:T	C:C	G:G	A:A	G:G	C:C	G:G	G:G	C:C	C:C	C:C	C:C	G:G	C:C	G:A	A:A
HH-N-5	T:T	T:T	C:C	G:G	A:A	G:G	C:C	G:G	G:G	C:C	C:C	C:C	C:C	G:G	C:C	G:G	G:G
K-64	T:T	T:T	C:C	G:G	NS	NS	NS	NS	NS	NS	NS	NS	C:C	NS	NS	G:G	G:A
M38	T:T	T:T	C:C	NS	NS	NS	NS	NS	NS	NS	NS	NS	C:C	NS	NS	G:G	G:A
P-10-3	T:C	T:T	C:C	G:G	A:A	G:G	C:C	G:G	G:G	C:C	C:C	C:C	C:C	G:G	C:C	G:G	G:A
P-13-6	T:C	T:T	C:T	G:G	A:A	G:G	C:C	G:G	G:G	C:C	C:C	C:C	C:C	NS	C:C	G:G	A:A
P-17-2	T:T	T:T	C:C	G:G	NS	NS	NS	NS	NS	NS	NS	NS	NS	NS	NS	G:G	G:A
P-17-4	T:T	T:T	C:T	G:G	NS	NS	NS	NS	NS	NS	NS	NS	C:C	NS	NS	G:G	A:A
P-18-3	T:T	T:T	C:C	G:G	NS	NS	NS	NS	NS	NS	NS	NS	NS	NS	NS	G:G	G:A
P-3-2	T:T	NS	C:C	NS	NS	NS	NS	NS	NS	NS	NS	NS	NS	NS	NS	G:G	G:G
HH-13-1	T:C	T:T	C:C	G:G	A:A	G:G	C:C	G:G	G:G	C:C	C:C	C:C	C:C	G:A	C:C	G:A	G:A
HH-13-2	T:T	T:T	C:C	G:G	NS	NS	NS	NS	NS	NS	NS	NS	C:C	NS	NS	G:A	A:A
HH-13-3	T:T	T:T	C:C	G:G	NS	NS	NS	NS	NS	NS	NS	NS	C:C	NS	NS	G:G	A:A
HH-13-4	T:T	T:T	C:C	G:G	NS	NS	NS	NS	NS	NS	NS	NS	C:C	NS	NS	G:G	A:A
HH-13-5	T:T	T:T	C:C	G:G	NS	NS	NS	NS	NS	NS	NS	NS	C:C	NS	NS	G:G	A:A
HH-13-6	T:T	T:T	C:C	G:G	NS	NS	NS	NS	NS	NS	NS	NS	C:C	NS	NS	G:A	G:A
HH-13-7	T:T	T:T	C:C	G:G	NS	NS	NS	NS	NS	NS	NS	NS	C:C	NS	NS	G:G	G:A
HH-13-8	T:T	T:T	C:C	G:G	NS	NS	NS	NS	NS	NS	NS	NS	C:C	NS	NS	G:G	G:A
HH-13-9	T:T	T:T	C:C	G:G	NS	NS	NS	NS	NS	NS	NS	NS	C:C	NS	NS	G:G	G:A
HH-13-10	T:T	T:T	C:C	G:G	NS	NS	NS	NS	NS	NS	NS	NS	C:C	NS	NS	G:G	A:A
XC-12-1	T:T	T:T	C:C	G:G	A:A	G:G	C:C	G:G	G:G	C:C	T:C	C:C	C:C	G:G	C:C	G:G	G:A
XC-12-2	T:T	T:T	C:C	G:G	A:A	G:G	C:C	G:G	G:G	C:C	C:C	C:C	C:C	G:G	C:C	G:G	A:A
XC-12-3	T:T	T:T	C:C	G:G	A:A	G:G	C:C	G:G	G:A	C:C	C:C	C:C	C:A	G:G	C:C	G:G	A:A
XC-12-4	T:T	T:T	C:C	G:G	A:A	G:G	C:C	G:G	G:G	C:C	T:C	C:C	C:C	G:G	C:C	G:G	G:A
XC-12-5	T:T	T:T	C:C	G:G	A:A	G:G	C:C	G:G	G:G	C:C	C:C	C:C	C:C	G:G	C:C	G:G	A:A
XC-12-6	T:T	T:T	C:C	G:G	A:A	G:G	C:C	G:G	G:G	C:C	C:C	C:C	C:A	G:G	C:C	G:A	A:A
XC-12-7	T:T	T:T	C:C	G:G	A:A	G:G	C:C	G:G	G:G	C:C	T:C	C:C	C:C	G:G	C:C	G:G	A:A
XC-12-8	T:C	T:T	C:C	G:G	A:A	G:G	C:C	G:G	G:A	C:C	C:C	C:C	C:C	G:G	C:C	G:A	A:A
KY-10-1	T:T	T:T	C:C	G:G	A:A	G:G	C:C	G:G	G:G	C:C	C:C	C:C	C:C	G:G	C:C	G:G	A:A
KY-10-2	T:T	T:T	C:C	G:G	A:A	G:G	C:C	G:G	G:G	C:C	C:C	C:C	C:C	G:G	C:C	G:G	A:A
KY-10-3	T:T	T:T	C:C	G:G	A:A	G:G	C:C	G:G	G:G	C:C	C:C	C:C	C:C	G:G	C:C	G:G	G:A
KY-10-4	T:T	T:T	C:C	G:G	A:A	G:G	C:C	G:G	G:G	C:C	C:C	C:C	C:C	G:G	C:C	G:G	G:G
KY-10-5	T:T	T:T	C:C	G:G	A:A	G:G	C:C	G:C	G:G	C:C	C:C	C:C	C:C	G:G	C:C	G:A	A:A
KY-10-6	T:T	T:T	C:C	G:G	A:A	G:G	C:C	G:G	G:G	C:C	C:C	C:C	C:C	G:G	C:C	G:G	A:A
CM-12-1	T:T	T:T	C:C	G:G	A:A	G:G	C:C	G:G	G:G	C:C	C:C	C:C	C:C	G:G	C:C	G:G	A:A
CM-12-2	T:T	T:T	C:C	G:G	A:A	G:G	C:C	G:G	G:G	C:C	C:C	C:C	C:C	G:G	C:C	G:G	G:A
CM-12-3	T:T	T:T	C:C	G:G	A:A	G:G	C:C	G:G	G:G	C:C	C:C	C:C	C:C	G:G	C:C	G:G	G:A
CM-12-4	T:T	T:T	C:C	G:G	A:A	G:G	C:C	G:G	G:G	C:C	C:C	C:C	C:C	G:G	C:C	G:G	G:A
CM-12-5	T:T	T:T	C:C	G:G	A:A	G:G	C:C	G:G	G:G	C:C	C:C	C:C	C:C	G:G	C:C	G:G	A:A
CM-12-6	T:T	T:T	C:C	G:G	A:A	T:G	T:C	G:G	G:G	C:C	T:C	C:C	C:C	G:G	C:C	G:G	G:A
CM-12-7	T:T	T:T	C:C	G:G	NS	G:G	C:C	G:G	G:G	C:C	C:C	C:C	C:C	G:G	C:C	G:A	A:A
CM-12-8	T:T	T:T	C:C	G:G	A:A	G:G	C:C	G:G	G:G	C:C	C:C	C:C	C:C	G:G	C:C	G:G	G:A
CM-12-9	T:T	T:T	C:C	G:G	A:A	G:G	C:C	G:G	G:G	C:C	C:C	C:C	C:C	G:G	C:C	G:G	A:A
CM-12-10	T:T	T:T	C:C	G:G	A:A	G:G	C:C	G:G	G:G	C:C	C:C	C:C	C:C	G:G	C:C	G:G	G:A
CM-12-11	T:T	T:T	C:C	G:G	A:A	G:G	C:C	G:G	G:G	C:C	C:C	C:C	C:C	G:G	C:C	G:A	A:A
CM-12-12	T:T	T:T	C:C	G:G	A:A	G:G	C:C	G:G	G:G	C:C	C:C	C:C	C:C	G:G	C:C	G:G	A:A
ZZ-12-1	T:T	T:T	C:C	G:G	A:A	G:G	C:C	G:G	G:G	C:C	C:C	C:C	C:C	G:G	C:C	G:G	G:A
ZZ-12-2	T:T	T:T	C:C	G:G	A:A	G:G	C:C	G:G	G:G	C:C	C:C	C:C	C:C	G:G	C:C	G:A	A:A
XZ-14-5	T:T	T:T	C:C	G:G	G:A	NS	C:C	G:G	G:G	C:C	T:C	C:C	C:C	G:G	C:C	G:A	A:A
XZ-25-7	T:T	T:T	C:C	G:G	A:A	G:G	C:C	G:G	G:G	C:C	C:C	C:C	C:C	G:G	C:C	G:G	A:A
XZ-20-3	T:T	T:T	C:C	G:G	A:A	G:G	C:C	G:G	G:G	C:C	C:C	C:C	C:C	G:G	C:C	G:G	A:A
CM-12-13	T:T	T:T	C:C	G:G	A:A	G:G	C:C	G:G	G:G	C:C	C:C	C:C	C:C	G:G	C:C	G:G	G:A
RY-H2	T:T	T:T	C:C	G:G	A:A	G:G	T:C	G:G	G:G	C:C	C:C	C:C	C:C	G:G	C:C	G:G	G:A
HH-13-13	T:T	T:T	C:C	G:G	NS	NS	NS	NS	NS	NS	NS	NS	C:C	NS	NS	G:A	A:A
HH-13-14	T:T	T:T	C:C	G:G	NS	NS	NS	NS	NS	NS	NS	NS	C:C	NS	NS	G:G	G:A
HH-13-15	T:T	T:T	C:C	G:G	NS	NS	NS	NS	NS	NS	NS	NS	C:C	NS	NS	G:G	G:G
HH-13-16	T:T	T:T	C:C	G:G	NS	NS	NS	NS	NS	NS	NS	NS	C:C	NS	NS	G:G	G:A
HH-13-17	T:T	T:T	C:C	G:G	NS	NS	NS	NS	NS	NS	NS	NS	C:C	NS	NS	G:G	A:A
HH-13-18	T:T	T:T	C:C	G:G	NS	NS	NS	NS	NS	NS	NS	NS	C:A	NS	NS	G:G	G:A
HH-13-19	T:T	T:T	C:C	G:G	NS	NS	NS	NS	NS	NS	NS	NS	C:C	NS	NS	G:G	G:A
HH-13-20	T:T	T:T	C:T	G:G	NS	NS	NS	NS	NS	NS	NS	NS	C:C	NS	NS	G:G	A:A
HH-13-21	T:T	T:T	C:C	G:G	NS	NS	NS	NS	NS	NS	NS	NS	C:A	NS	NS	G:G	A:A
HH-13-22	T:T	T:T	C:T	G:G	NS	NS	NS	NS	NS	NS	NS	NS	C:C	NS	NS	G:G	A:A
HH-13-23	T:T	T:T	C:C	G:G	NS	NS	NS	NS	NS	NS	NS	NS	C:C	NS	NS	G:G	G:A
YN-11-14	T:T	T:T	C:C	G:G	A:A	G:G	C:C	G:C	G:G	C:C	C:C	C:C	C:C	G:G	C:C	G:G	A:A
YN-11-16	T:T	T:T	C:C	G:A	A:A	G:G	C:C	G:G	G:G	C:C	C:C	C:C	C:C	G:G	C:C	G:G	G:A
YN-11-21	T:T	T:T	C:C	G:G	A:A	G:G	C:C	G:G	G:G	C:C	C:C	C:C	C:C	G:G	C:C	G:G	G:A
HH-13-24	T:T	T:T	C:C	G:G	NS	NS	NS	NS	NS	NS	NS	NS	C:C	NS	NS	G:G	A:A
HH-13-25	T:T	T:T	C:C	G:G	NS	NS	NS	NS	NS	NS	NS	NS	C:C	NS	NS	G:G	G:A
2016-145	T:T	ND	ND	ND	ND	ND	ND	ND	ND	ND	ND	ND	ND	ND	ND	ND	ND
2016-146	T:T	ND	ND	ND	ND	ND	ND	ND	ND	ND	ND	ND	ND	ND	ND	ND	ND
2016-147	T:T	ND	ND	ND	ND	ND	ND	ND	ND	ND	ND	ND	ND	ND	ND	ND	ND
2016-148	T:T	ND	ND	ND	ND	ND	ND	ND	ND	ND	ND	ND	ND	ND	ND	ND	ND
2016-149	T:T	ND	ND	ND	ND	ND	ND	ND	ND	ND	ND	ND	ND	ND	ND	ND	ND
2016-152	T:T	ND	ND	ND	ND	ND	ND	ND	ND	ND	ND	ND	ND	ND	ND	ND	ND
2016-157	T:T	ND	ND	ND	ND	ND	ND	ND	ND	ND	ND	ND	ND	ND	ND	ND	ND
2016-158	T:T	ND	ND	ND	ND	ND	ND	ND	ND	ND	ND	ND	ND	ND	ND	ND	ND
2016-155	T:T	ND	ND	ND	ND	ND	ND	ND	ND	ND	ND	ND	ND	ND	ND	ND	ND
2016-156	T:T	ND	ND	ND	ND	ND	ND	ND	ND	ND	ND	ND	ND	ND	ND	ND	ND
2016-159	T:T	ND	ND	ND	ND	ND	ND	ND	ND	ND	ND	ND	ND	ND	ND	ND	ND
